# Supplementary material for: TL1A is an epithelial alarmin that cooperates with IL-33 for initiation of allergic airway inflammation
Source: J Exp Med. 2024 Apr 10;221(6):e20231236. doi: 10.1084/jem.20231236 (PMC11010340; doi:10.1084/jem.20231236)
Supplement: Table S1 — lists the proteins identified in the large-scale proteomic analyses of lung ILC2s stimulated ex vivo with IL-33 and/or TL1A. [file JEM_20231236_TableS1.xlsx]

## Sheet: proteins quantified
									Log2-transformed LFQ intensity values; missing values imputed																										Non-transformed LFQ intensity values from MaxQuant, average on MS replicates
Protein IDs	Majority protein IDs	Protein names	Gene names	Fasta headers	Number of proteins	Peptides	Razor + unique peptides	Unique peptides	LFQ intensity NS RB1	LFQ intensity NS RB3	LFQ intensity NS RB5	LFQ intensity NS RB6	LFQ intensity NS RB7	LFQ intensity NS RB8	LFQ intensity IL33 RB1	LFQ intensity IL33 RB3	LFQ intensity IL33 RB5	LFQ intensity IL33 RB6	LFQ intensity IL33 RB7	LFQ intensity IL33 RB8	LFQ intensity TL1A RB1	LFQ intensity TL1A RB3	LFQ intensity TL1A RB5	LFQ intensity TL1A+IL33 RB1	LFQ intensity TL1A+IL33 RB3	LFQ intensity TL1A+IL33 RB5	FC IL33 vs NS	t-test IL33 vs NS	FC TL1A vs NS	t-test TL1A vs NS	FC TL1A+IL33 vs NS	t-test TL1A+IL33 vs NS	FC TL1A+IL33 vs IL33	t-test TL1A+IL33 vs IL33	LFQ intensity NS RB1	LFQ intensity NS RB3	LFQ intensity NS RB5	LFQ intensity NS RB6	LFQ intensity NS RB7	LFQ intensity NS RB8	LFQ intensity IL33 RB1	LFQ intensity IL33 RB3	LFQ intensity IL33 RB5	LFQ intensity IL33 RB6	LFQ intensity IL33 RB7	LFQ intensity IL33 RB8	LFQ intensity TL1A RB1	LFQ intensity TL1A RB3	LFQ intensity TL1A RB5
Q64287	Q64287	Interferon regulatory factor 4	Irf4	>sp|Q64287|IRF4_MOUSE Interferon regulatory factor 4 OS=Mus musculus GN=Irf4 PE=1 SV=1	1	19	19	19	20.5517	22.0273	23.2346	20.8925	20.6438	21.3004	27.3749	28.2184	27.3447	27.6024	27.3061	27.866	23.668	24.2198	24.3484	28.595	28.9911	27.9577	6.17705	7.4696e-08	2.63701	0.00413237	7.0729	1.17971e-05	0.895857	0.0182242		4274500	9870050	1946500	1638300	2582700	1.74047e+08	3.12307e+08	1.70447e+08	203780000	165940000	244630000	1.33283e+07	19538000	2.136e+07
Q60846	Q60846	Tumor necrosis factor receptor superfamily member 8	Tnfrsf8	>sp|Q60846|TNR8_MOUSE Tumor necrosis factor receptor superfamily member 8 OS=Mus musculus GN=Tnfrsf8 PE=2 SV=1	1	8	8	8	19.6251	20.6933	23.1699	22.7005	22.669	21.0812	24.4216	25.6367	24.9688	25.8127	26.7608	27.0984	20.4021	20.6538	23.1624	24.3351	26.38	24.0861	4.12668	0.00016539	-0.250391	0.812392	3.27724	0.0113454	-0.849437	0.30892	808610		9437200	6815800	6668900	2218600	2.24717e+07	52171000	32836900	58938000	113710000	143690000			9387850
P04401	P04401	Interleukin-5	Il5	>sp|P04401|IL5_MOUSE Interleukin-5 OS=Mus musculus GN=Il5 PE=1 SV=1	1	4	4	4	20.5517	22.1173	21.3154	20.3442	21.1371	23.3355	24.6231	26.0535	24.4738	26.1507	25.2142	26.3637	23.1908	23.3648	23.457	24.2709	24.7811	26.0856	4.01297	3.20537e-05	1.8707	0.0259449	3.57898	0.00204625	-0.433993	0.496564		4549500		1331100	2306200	10585000	2.58403e+07	6.96433e+07	23300000	74497000	38925000	86348000	9.57503e+06	1.08023e+07	1.15149e+07
P27931	P27931	Interleukin-1 receptor type 2;Interleukin-1 receptor type 2, membrane form;Interleukin-1 receptor type 2, soluble form	Il1r2	>sp|P27931|IL1R2_MOUSE Interleukin-1 receptor type 2 OS=Mus musculus GN=Il1r2 PE=1 SV=1	1	9	9	9	20.5517	21.5374	21.3154	21.2687	19.7913	20.3693	24.6432	24.6861	20.6223	25.4798	26.8994	26.4693	23.2233	20.6538	24.2769	20.4608	21.5179	22.6954	3.99438	0.00189817	1.91238	0.0507866	0.752401	0.239364	-3.24198	0.054423		3.04367e+06		2526400	907340	1354500	2.62017e+07	2.69927e+07	1614100	46794000	125180000	92905000	9792800		20327000
P01590	P01590	Interleukin-2 receptor subunit alpha	Il2ra	>sp|P01590|IL2RA_MOUSE Interleukin-2 receptor subunit alpha OS=Mus musculus GN=Il2ra PE=2 SV=1	1	8	8	8	25.6996	25.5054	26.3824	24.423	25.2756	24.6378	29.1564	29.5182	28.7451	28.7855	28.8655	29.0186	27.3539	27.6583	27.486	29.3527	29.0934	29.1382	3.69424	3.75929e-07	2.17877	0.00151168	3.8741	4.39221e-05	0.17986	0.353857	5.44953e+07	4.76297e+07	8.74783e+07	22494000	40618000	26105000	5.98327e+08	7.68877e+08	4.49927e+08	462710000	489090000	543850000	1.71537e+08	211830000	1.87977e+08
P09450	P09450	Transcription factor jun-B	Junb	>sp|P09450|JUNB_MOUSE Transcription factor jun-B OS=Mus musculus GN=Junb PE=1 SV=1	1	11	11	11	22.8879	23.0016	23.8196	25.0021	24.4414	24.0773	27.2804	27.8374	26.7477	27.5018	26.8624	27.4865	26.5612	26.9573	26.5574	28.372	28.433	28.0482	3.41437	3.78207e-06	2.82029	0.000767651	4.41274	4.65738e-05	0.998369	0.0063626	7.76157e+06	8.39783e+06	14805000	33603000	22782000	17701000	163010000	2.39823e+08	112680000	190050000	122010000	188040000	9.90167e+07	130300000	98758000
P23188	P23188	Furin	Furin	>sp|P23188|FURIN_MOUSE Furin OS=Mus musculus GN=Furin PE=1 SV=2	1	14	14	14	22.2555	22.4937	22.6434	23.1362	23.1334	22.7271	25.5636	26.7505	25.435	26.3978	26.8269	25.7774	24.57	25.1091	22.4004	24.0029	23.8973	23.0224	3.39364	3.45506e-07	1.29496	0.0611199	0.909338	0.0170396	-2.48431	0.000576456	5006950	5.90587e+06	6.55133e+06	9219100	9201100	6942900	49591000	112902000	4.53633e+07	88415000	119040000	57512000	24907000	36190000	5535800
P20109	P20109	Interleukin-13	Il13	>sp|P20109|IL13_MOUSE Interleukin-13 OS=Mus musculus GN=Il13 PE=2 SV=1	1	4	4	4	23.7864	20.6933	21.3154	21.3518	20.404	25.5205	25.8885	25.4305	24.2943	26.5322	25.2969	25.6223	25.3223	23.8395	23.4037	26.2317	25.0513	25.7249	3.33225	0.00358005	2.00995	0.157363	3.49075	0.0252571	0.158496	0.758214	14468150			2676200		48133000	6.21193e+07	4.52217e+07	2.05743e+07	97051000	41223000	51650000	4.19547e+07	1.50107e+07	11097250
P43883	P43883	Perilipin-2	Plin2	>sp|P43883|PLIN2_MOUSE Perilipin-2 OS=Mus musculus GN=Plin2 PE=2 SV=2	1	13	13	13	26.0141	24.3752	24.6257	20.824	22.5187	24.4984	27.7135	27.0847	27.0856	26.276	25.7643	26.9892	26.3704	25.7671	25.5278	27.2219	25.6993	26.8932	3.00953	0.00375748	2.07907	0.103446	2.79547	0.0439236	-0.214063	0.688092	67769000	21760000	25887000		6008900	23700000	2.20093e+08	142330000	142420000	81259000	56992000	133220000	8.67503e+07	5.71037e+07	4.83773e+07
P39061	P39061	Collagen alpha-1(XVIII) chain;Endostatin	Col18a1	>sp|P39061|COIA1_MOUSE Collagen alpha-1(XVIII) chain OS=Mus musculus GN=Col18a1 PE=1 SV=4	1	4	4	4	20.5517	25.6518	26.0528	20.824	24.885	20.7853	26.1818	25.5732	25.9634	25.6752	26.0568	26.2234	26.3108	26.1244	26.665	25.8974	20.7346	25.9898	2.82054	0.0273285	3.24159	0.0815603	1.08214	0.597234	-1.7384	0.173729		52720000	69612000		30984000		7.61237e+07	49923000	6.54293e+07	53582000	69805000	78350000	8.32407e+07	7.31523e+07	106402500
O35284	O35284	Basic leucine zipper transcriptional factor ATF-like	Batf	>sp|O35284|BATF_MOUSE Basic leucine zipper transcriptional factor ATF-like OS=Mus musculus GN=Batf PE=1 SV=1	1	1	1	1	20.5517	20.6933	21.5019	21.6709	22.2368	19.6534	23.4638	24.3826	23.1883	24.847	23.8975	23.2492	22.225	21.4816	20.8546	24.5405	23.9847	23.2891	2.78674	0.000138721	0.469067	0.469352	2.88674	0.00201707	0.099992	0.835498			2969700	3338900	4942300	824640	1.15694e+07	2.18717e+07	9558150	30178000	15627000	9970100	4902200	2928150	1896100
Q9QZ82	Q9QZ82	Cholesterol side-chain cleavage enzyme, mitochondrial	Cyp11a1	>sp|Q9QZ82|CP11A_MOUSE Cholesterol side-chain cleavage enzyme, mitochondrial OS=Mus musculus GN=Cyp11a1 PE=2 SV=1	1	21	21	21	25.1202	25.5209	22.8063	22.7323	24.6855	22.5051	26.725	27.2786	25.3463	26.2753	26.9745	26.8235	26.1382	26.8581	23.658	25.022	24.9008	24.4383	2.67548	0.00154454	1.65636	0.152114	0.891993	0.313068	-1.78349	0.00405026	3.64693e+07	48147000	7.33447e+06	6967900	26982000	5952700	110921000	1.62803e+08	4.26577e+07	81221000	131870000	118760000	73853000	1.21643e+08	1.32363e+07
Q9R111	Q9R111	Guanine deaminase	Gda	>sp|Q9R111|GUAD_MOUSE Guanine deaminase OS=Mus musculus GN=Gda PE=1 SV=1	1	14	14	14	20.5517	21.6337	21.6054	20.7509	20.404	20.7853	24.4865	24.3032	21.7774	23.2517	23.0303	23.0533	26.8347	27.9762	26.6146	24.9374	25.6253	24.7085	2.36188	0.000425661	6.18666	1.6329e-06	4.13524	9.52356e-06	1.77337	0.0237804		3253800	3190700	1764600			2.35053e+07	2.07007e+07	3594500	9987900	8566500	8704100	1.19687e+08	264050000	1.02751e+08
P10649;P19639	P10649	Glutathione S-transferase Mu 1	Gstm1	>sp|P10649|GSTM1_MOUSE Glutathione S-transferase Mu 1 OS=Mus musculus GN=Gstm1 PE=1 SV=2	2	15	15	11	25.389	25.8618	23.1009	27.2019	25.8263	26.4088	28.2124	27.3954	27.0338	28.7216	27.8594	28.6481	25.5037	25.0357	25.1655	26.8559	26.4998	26.3414	2.347	0.00395961	-0.396525	0.648996	0.934218	0.300176	-1.41278	0.011703	43939000	6.09807e+07	8.99637e+06	154380000	59495000	89095000	3.11017e+08	1.76533e+08	137400000	442660000	243510000	420680000	4.75737e+07	34395000	37632000
P97360	P97360	Transcription factor ETV6	Etv6	>sp|P97360|ETV6_MOUSE Transcription factor ETV6 OS=Mus musculus GN=Etv6 PE=1 SV=1	1	14	14	14	22.8849	25.4306	24.0969	20.824	22.575	22.404	25.3691	26.6101	24.7281	26.6596	24.1288	24.6265	24.2386	25.0959	24.8958	26.667	27.874	26.3206	2.31779	0.0136985	1.70753	0.117173	3.91793	0.00547469	1.60014	0.058561	7745400	4.52237e+07	17943100		6248300	5549700	4.33373e+07	1.02433e+08	27790000	106010000	18344000	25901000	19795000	35861000	3.12157e+07
Q9CZX5	Q9CZX5	PIN2/TERF1-interacting telomerase inhibitor 1	Pinx1	>sp|Q9CZX5|PINX1_MOUSE PIN2/TERF1-interacting telomerase inhibitor 1 OS=Mus musculus GN=Pinx1 PE=2 SV=2	1	3	3	3	20.5517	22.2921	21.3154	20.824	20.404	20.7853	23.895	23.3311	23.3672	23.1658	23.7203	22.3938	20.4021	22.6092	22.6712	23.8093	23.3568	23.8079	2.28344	7.44215e-05	0.86544	0.218506	2.62927	0.000453647	0.345827	0.32738		5135600					15599000	10552650	10820350	9410300	13820000	5510800		6398200	6679200
Q8BX17	Q8BX17	Gem-associated protein 5	Gemin5	>sp|Q8BX17|GEMI5_MOUSE Gem-associated protein 5 OS=Mus musculus GN=Gemin5 PE=2 SV=2	1	18	18	18	23.8553	25.209	26.383	26.6887	25.7312	26.0148	28.061	27.4595	26.5965	29.1667	27.8324	28.0074	25.8676	25.4928	26.2778	27.211	26.9491	26.6905	2.20692	0.00214944	0.232422	0.721247	1.30322	0.0720656	-0.903705	0.120586	1.51763e+07	38785500	87512100	108170000	55700000	67801000	2.80027e+08	1.84554e+08	1.01474e+08	602650000	239000000	269810000	61226000	47218000	81359000
P81122	P81122	Insulin receptor substrate 2	Irs2	>sp|P81122|IRS2_MOUSE Insulin receptor substrate 2 OS=Mus musculus GN=Irs2 PE=1 SV=2	1	25	25	25	25.3959	24.5034	24.2632	24.4832	24.8296	25.0718	27.1105	27.3157	25.4612	27.2281	26.9398	27.703	25.4418	25.6569	24.6456	26.7555	26.396	25.8358	2.20188	0.000116483	0.49029	0.173163	1.57124	0.00138885	-0.630641	0.244505	4.41497e+07	2.37827e+07	2.01353e+07	23452000	29816000	35266000	1.44907e+08	167050000	46195000	157210000	128730000	218490000	4.55777e+07	5.29067e+07	26247000
Q8K4L0	Q8K4L0	ATP-dependent RNA helicase DDX54	Ddx54	>sp|Q8K4L0|DDX54_MOUSE ATP-dependent RNA helicase DDX54 OS=Mus musculus GN=Ddx54 PE=1 SV=1	1	13	13	13	23.3789	23.9468	23.135	21.2323	24.6775	24.3836	25.2594	25.6683	25.3273	25.831	25.4996	25.9732	24.455	24.2867	24.0545	26.0392	26.0076	25.5545	2.13414	0.00207275	0.80638	0.313722	2.40809	0.0145039	0.273955	0.20738	10907800	1.61693e+07	9.21137e+06	2463600	26833000	21888000	4.01653e+07	5.33263e+07	4.21007e+07	59690000	47441000	65872000	2.29977e+07	2.04653e+07	17423300
Q60611	Q60611	DNA-binding protein SATB1	Satb1	>sp|Q60611|SATB1_MOUSE DNA-binding protein SATB1 OS=Mus musculus GN=Satb1 PE=1 SV=2	1	4	4	4	20.5517	20.6933	21.3154	20.824	22.4301	21.0821	23.3446	23.1791	23.1643	22.9518	23.1676	23.5621	20.4021	20.6538	21.0702	23.8061	23.8408	23.8842	2.07882	3.20517e-05	-0.440737	0.33796	2.69425	0.000309751	0.615429	0.00161845					5651100	2220000	10651800	9.49763e+06	9400700	8113200	9421700	12385000
Q3UM18	Q3UM18	Large subunit GTPase 1 homolog	Lsg1	>sp|Q3UM18|LSG1_MOUSE Large subunit GTPase 1 homolog OS=Mus musculus GN=Lsg1 PE=2 SV=2	1	11	11	11	22.6501	22.8779	22.7984	20.824	20.404	22.5251	23.954	23.7074	23.7575	24.0268	24.0524	25.0392	23.3277	23.0225	24.0758	24.7057	23.8271	26.0257	2.0763	0.00173508	1.46209	0.0711134	2.8396	0.00820468	0.763296	0.17761	6.58203e+06	7707600	7294500			6035800	16251000	1.36974e+07	14181000	17092000	17398000	34478000	1.05279e+07	8.52053e+06	17682000
Q8VI84	Q8VI84	Nucleolar complex protein 3 homolog	Noc3l	>sp|Q8VI84|NOC3L_MOUSE Nucleolar complex protein 3 homolog OS=Mus musculus GN=Noc3l PE=2 SV=2	1	21	21	21	22.2127	23.0323	23.9571	23.9433	24.3545	22.4587	24.9736	25.0764	22.8839	25.9596	27.2104	26.3035	22.606	23.2379	22.9787	25.8933	26.5875	23.9806	2.07478	0.0147819	-0.385603	0.500033	2.1607	0.021706	0.0859181	0.935459	4.86063e+06	8578600	16286000	16131000	21450000	5764200	3.29467e+07	35379000	7739950	65254000	155290000	82819000	6.38383e+06	9.89227e+06	8265400
Q8BTY2	Q8BTY2	Sodium bicarbonate cotransporter 3	Slc4a7	>sp|Q8BTY2|S4A7_MOUSE Sodium bicarbonate cotransporter 3 OS=Mus musculus GN=Slc4a7 PE=1 SV=2	1	21	21	18	23.7112	23.1224	22.943	20.824	23.9521	23.5886	25.334	25.5126	23.1033	24.7073	25.8682	25.8519	24.1259	23.9482	23.3729	27.2346	27.2435	27.543	2.03933	0.00915127	0.792147	0.293701	4.31679	0.000403595	2.27746	0.00863531	1.37333e+07	9.13117e+06	8.06347e+06		16229000	12615000	4.22943e+07	4.78697e+07	9011000	27393000	61249000	60563000	1.83073e+07	1.61857e+07	1.08631e+07
Q61490	Q61490	CD166 antigen	Alcam	>sp|Q61490|CD166_MOUSE CD166 antigen OS=Mus musculus GN=Alcam PE=1 SV=3	1	21	21	21	22.5877	22.436	24.8607	23.7938	24.6503	22.3674	24.0397	24.8247	23.73	26.9362	26.5287	26.8149	22.7551	23.9296	24.3252	27.2633	27.7045	25.4779	2.0297	0.0226429	0.220631	0.776487	3.36589	0.0043721	1.33619	0.213487	6.30357e+06	5.67433e+06	3.04667e+07	14543000	26331000	5410900	1.72453e+07	2.97143e+07	13914000	128410000	96811000	118060000	7.07887e+06	15978000	2.10195e+07
Q62351	Q62351	Transferrin receptor protein 1	Tfrc	>sp|Q62351|TFR1_MOUSE Transferrin receptor protein 1 OS=Mus musculus GN=Tfrc PE=1 SV=1	1	38	38	38	27.2983	27.5846	27.7617	28.5213	28.4159	27.081	29.7435	29.9212	29.2179	29.9424	29.9319	29.9478	27.7393	28.2023	27.1034	30.3883	30.2517	29.9665	2.00696	1.97909e-05	-0.0954745	0.821349	2.42498	0.000264411	0.418016	0.0641258	165050000	201280000	2.27563e+08	385260000	358140000	141970000	8.98863e+08	1.01666e+09	6.24397e+08	1031700000	1024200000	1035600000	2.24063e+08	3.08847e+08	1.44187e+08
Q91ZS8	Q91ZS8	Double-stranded RNA-specific editase 1	Adarb1	>sp|Q91ZS8|RED1_MOUSE Double-stranded RNA-specific editase 1 OS=Mus musculus GN=Adarb1 PE=1 SV=1	1	6	6	6	23.1236	22.5357	21.3154	20.824	20.404	20.7853	22.9556	23.8455	24.1635	22.4685	24.175	23.3246	20.4021	20.6538	23.1797	22.7612	22.5694	24.0398	1.99076	0.00359685	-0.0861282	0.924039	1.62546	0.0576272	-0.365298	0.499395	9139100	6080200					8.13437e+06	1.5073e+07	18790000	5803700	18941000	10505000			9501400
P15307	P15307	Proto-oncogene c-Rel	Rel	>sp|P15307|REL_MOUSE Proto-oncogene c-Rel OS=Mus musculus GN=Rel PE=1 SV=2	1	13	12	12	23.1915	22.9955	21.3154	20.824	23.091	23.231	23.5955	23.9474	23.8489	24.0116	24.3629	26.2852	23.5009	23.6162	23.4339	24.4033	25.0381	25.3714	1.90051	0.00963496	1.07558	0.139091	2.49619	0.00739477	0.595677	0.366304	9579700	8.36243e+06			8934700	9845000	12675000	16177000	15109000	16913000	21575000	81777000	1.18706e+07	12858000	11332000
Q9DBE9	Q9DBE9	pre-rRNA processing protein FTSJ3	Ftsj3	>sp|Q9DBE9|SPB1_MOUSE pre-rRNA processing protein FTSJ3 OS=Mus musculus GN=Ftsj3 PE=1 SV=1	1	23	23	23	24.7745	25.5258	25.2001	26.1215	26.1555	25.1448	27.1623	27.7993	26.276	27.4803	27.6798	27.7438	25.5244	25.8877	24.6862	27.8851	27.866	26.9465	1.86989	0.000198425	-0.120906	0.774953	2.07886	0.00109304	0.208978	0.617997	2.86997e+07	48308000	38546000	73005000	74744000	37098000	1.50203e+08	2.33567e+08	81257000	187240000	215000000	224760000	48263000	6.20833e+07	26996000
Q5SW19	Q5SW19	Clustered mitochondria protein homolog	Cluh	>sp|Q5SW19|CLU_MOUSE Clustered mitochondria protein homolog OS=Mus musculus GN=Cluh PE=2 SV=2	1	31	31	31	24.2216	24.7337	25.1509	25.6002	26.2944	25.7967	27.4657	27.4726	26.1993	26.8042	27.1849	27.8834	25.1465	26.5324	23.6852	27.9295	27.7671	27.5608	1.86875	0.000751871	-0.178177	0.806748	2.45289	0.0010199	0.584143	0.150426	19562000	2.78983e+07	37254500	50867000	82299000	58289000	1.85347e+08	1.86237e+08	7.70517e+07	117180000	152570000	247590000	37142000	97062000	1.34887e+07
Q9CYH6	Q9CYH6	Ribosome biogenesis regulatory protein homolog	Rrs1	>sp|Q9CYH6|RRS1_MOUSE Ribosome biogenesis regulatory protein homolog OS=Mus musculus GN=Rrs1 PE=1 SV=1	1	9	9	9	23.1326	23.4471	23.2087	25.0789	23.9074	25.2016	24.8379	25.1819	25.2801	26.4666	26.2998	26.8376	23.2975	23.456	24.0424	25.724	25.5484	25.1486	1.82125	0.00479015	-0.397417	0.51083	1.4776	0.0347278	-0.343659	0.515217	9196450	1.14363e+07	9694500	35441000	15734000	38587000	2.99883e+07	3.80647e+07	40743600	92735000	82609000	119930000	1.03095e+07	11507300	17278000
Q8R3N1	Q8R3N1	Nucleolar protein 14	Nop14	>sp|Q8R3N1|NOP14_MOUSE Nucleolar protein 14 OS=Mus musculus GN=Nop14 PE=1 SV=2	1	16	16	16	23.6347	24.0612	23.4837	23.8304	24.6723	24.09	24.7792	25.6547	25.3275	25.7786	26.8834	26.2705	23.2838	24.1034	24.5559	25.3219	25.6968	25.6623	1.8203	0.000357034	0.0189977	0.958236	1.59827	0.000504548	-0.222031	0.63273	13024000	17503700	1.17304e+07	14916000	26736000	17857000	2.87933e+07	52825000	42105000	57562000	123800000	80948000	1.02122e+07	18023700	24664000
Q9JKB3	Q9JKB3	Y-box-binding protein 3	Ybx3	>sp|Q9JKB3|YBOX3_MOUSE Y-box-binding protein 3 OS=Mus musculus GN=Ybx3 PE=1 SV=2	1	17	11	11	25.276	25.6807	25.7545	26.7684	26.5966	26.3558	28.0624	28.2455	27.9338	27.9892	27.8593	27.0536	26.232	26.3262	26.8477	28.9262	28.6128	28.8574	1.78531	0.000119417	0.396609	0.322981	2.72682	0.000121931	0.941512	0.0078552	4.06297e+07	5.37863e+07	56609000	114310000	101480000	85877000	2.80307e+08	3.18223e+08	2.56403e+08	266440000	243500000	139300000	7.88143e+07	8.41367e+07	1.20769e+08
Q9WV70	Q9WV70	Nucleolar complex protein 2 homolog	Noc2l	>sp|Q9WV70|NOC2L_MOUSE Nucleolar complex protein 2 homolog OS=Mus musculus GN=Noc2l PE=1 SV=2	1	15	15	15	22.8391	23.437	25.1317	23.9708	24.9201	22.3657	25.1425	25.2793	24.2981	26.0804	26.4449	25.7685	23.5389	24.2158	23.0914	25.8885	25.8629	24.4749	1.72488	0.0106238	-0.162036	0.822898	1.63139	0.060737	-0.0934968	0.869767	7.50327e+06	1.1356e+07	36762000	16441000	31747000	5404400	37037000	40723000	2.06283e+07	70955000	91349000	57158000	12187300	1.94847e+07	8.93703e+06
P52624	P52624	Uridine phosphorylase 1	Upp1	>sp|P52624|UPP1_MOUSE Uridine phosphorylase 1 OS=Mus musculus GN=Upp1 PE=1 SV=2	1	9	9	9	23.523	23.6788	21.3154	24.2259	22.8979	20.7853	23.8309	24.8568	23.6258	25.8125	24.3477	24.2061	23.5419	27.3005	23.1849	23.8651	25.1591	22.9168	1.70892	0.0254578	1.93805	0.148727	1.24264	0.223344	-0.46628	0.488237	12054000	13428900		19621000	7815200		1.49213e+07	3.03843e+07	12944000	58932000	21350000	19353000	1.22127e+07	165300000	9535750
Q9D0I8	Q9D0I8	mRNA turnover protein 4 homolog	Mrto4	>sp|Q9D0I8|MRT4_MOUSE mRNA turnover protein 4 homolog OS=Mus musculus GN=Mrto4 PE=2 SV=1	1	14	14	14	24.9687	25.221	24.6293	26.4488	25.9603	26.711	27.2325	27.3634	26.5001	27.0446	27.9117	28.0696	25.3478	25.802	24.4063	27.9147	27.4434	27.8882	1.69717	0.00224481	-0.471124	0.436478	2.09228	0.00471686	0.395118	0.307323	32835000	3.91083e+07	2.59507e+07	91595000	65287000	109850000	1.57693e+08	172670000	94911000	138430000	252500000	281710000	4.27017e+07	5.85047e+07	2.22343e+07
Q9JI13	Q9JI13	Something about silencing protein 10	Utp3	>sp|Q9JI13|SAS10_MOUSE Something about silencing protein 10 OS=Mus musculus GN=Utp3 PE=1 SV=1	1	12	12	12	24.7427	25.3472	24.3715	20.824	24.6934	23.3782	26.223	26.1848	24.4473	25.1956	26.1419	25.2534	25.1462	25.1675	24.0404	26.575	26.5886	25.621	1.68148	0.0441873	0.891859	0.405577	2.3687	0.0497346	0.687217	0.196672	2.80733e+07	42684000	21704000		27131000	10903000	78324000	7.62787e+07	22876000	38426000	74045000	39997000	3.71333e+07	3.76847e+07	1.72539e+07
Q8CFI2	Q8CFI2	Ubiquitin-conjugating enzyme E2 R1	Cdc34	>sp|Q8CFI2|UB2R1_MOUSE Ubiquitin-conjugating enzyme E2 R1 OS=Mus musculus GN=Cdc34 PE=1 SV=1	1	4	4	3	20.5517	20.6933	22.2386	23.0394	23.1933	20.7853	23.7547	23.3608	23.3433	23.5327	22.8819	23.5369	23.6564	23.6038	22.8503	24.2032	24.015	24.774	1.65146	0.00921281	1.61991	0.0676131	2.58047	0.0105256	0.929015	0.00506169			4948650	8621000	9591200		14154000	10772150	1.06425e+07	12135000	7729000	12171000	13222000	12748000	7561800
Q3UKC1	Q3UKC1	Tax1-binding protein 1 homolog	Tax1bp1	>sp|Q3UKC1|TAXB1_MOUSE Tax1-binding protein 1 homolog OS=Mus musculus GN=Tax1bp1 PE=1 SV=2	1	28	28	28	25.5955	24.9945	25.447	26.1198	26.3093	26.2774	27.3867	27.3908	26.9491	27.6497	27.2922	27.9413	25.6453	25.5983	25.4149	26.9265	26.5022	27.7013	1.64437	7.62695e-05	-0.237731	0.481789	1.25273	0.0150381	-0.391643	0.240012	5.06993e+07	3.34257e+07	45742000	72918000	83157000	81339000	1.75477e+08	1.75973e+08	1.29563e+08	210560000	164350000	257730000	5.24823e+07	5.07987e+07	44736000
Q8BWW4	Q8BWW4	La-related protein 4	Larp4	>sp|Q8BWW4|LARP4_MOUSE La-related protein 4 OS=Mus musculus GN=Larp4 PE=2 SV=2	1	15	15	15	24.3797	24.9454	25.2975	25.7685	25.7099	25.3117	26.9154	26.9016	26.2941	26.7498	27.0334	27.3843	25.6741	25.8449	25.7909	27.7923	27.2742	27.3642	1.64435	7.74904e-05	0.534552	0.128918	2.2415	0.000236792	0.597149	0.0404675	2.18277e+07	3.23083e+07	41239000	57158000	54883000	41646000	1.26573e+08	125370000	82281000	112850000	137360000	175190000	53540000	6.02677e+07	5.80557e+07
P19182	P19182	Interferon-related developmental regulator 1	Ifrd1	>sp|P19182|IFRD1_MOUSE Interferon-related developmental regulator 1 OS=Mus musculus GN=Ifrd1 PE=2 SV=2	1	2	2	2	21.1367	20.2295	21.3276	20.824	20.404	20.7853	21.7043	23.0931	23.0562	23.0946	20.4137	23.2097	21.3574	22.7569	22.8197	23.3762	24.1594	24.5207	1.64407	0.00771864	1.5268	0.00656939	3.23422	2.62284e-05	1.59015	0.0615295	2305600	1229405	2631800				3.41697e+06	8947800	8721900	8957300		9701100	2.68677e+06	7.08773e+06	7403000
Q91YN9	Q91YN9	BAG family molecular chaperone regulator 2	Bag2	>sp|Q91YN9|BAG2_MOUSE BAG family molecular chaperone regulator 2 OS=Mus musculus GN=Bag2 PE=1 SV=1	1	6	6	6	23.3721	22.8829	22.091	21.7971	23.4437	23.9058	24.5602	25.0582	25.4009	24.3133	23.348	24.5235	23.1661	23.9461	21.0702	24.691	24.3516	25.879	1.61858	0.00442323	-0.187959	0.808705	2.05843	0.00924671	0.439851	0.424619	1.08565e+07	7734600	4467400	3644000	11409000	15717000	2.47373e+07	3.49353e+07	44302500	20846000	10677000	24116000	9412400	16162000
Q99LH1	Q99LH1	Nucleolar GTP-binding protein 2	Gnl2	>sp|Q99LH1|NOG2_MOUSE Nucleolar GTP-binding protein 2 OS=Mus musculus GN=Gnl2 PE=2 SV=2	1	22	22	22	24.3348	24.146	23.7649	25.7995	25.64	24.4901	26.1091	26.0465	25.2333	26.6824	26.6935	27.008	24.7518	24.9177	23.909	26.7994	26.7429	25.6131	1.59958	0.00385554	-0.169709	0.76117	1.68922	0.0190737	0.0896386	0.850382	21160000	18564000	14254100	58402000	52290000	23565000	72382000	6.93083e+07	39445000	107700000	108530000	134960000	28252000	3.16937e+07	1.5752e+07
Q5XG71	Q5XG71	Small subunit processome component 20 homolog	Utp20	>sp|Q5XG71|UTP20_MOUSE Small subunit processome component 20 homolog OS=Mus musculus GN=Utp20 PE=2 SV=2	1	47	47	47	24.386	23.4801	23.8323	25.8637	25.2864	25.2604	26.3392	25.4137	24.8206	26.9916	26.6749	27.327	24.9031	23.7249	22.6762	27.0885	25.6647	25.9831	1.57635	0.0163997	-0.916769	0.230818	1.56059	0.0411577	-0.0157562	0.981083	2.19237e+07	1.17006e+07	14936400	61060000	40924000	40193000	8.48983e+07	44698000	29631600	133440000	107140000	168360000	31374000	1.38648e+07	6702200
O35379	O35379	Multidrug resistance-associated protein 1	Abcc1	>sp|O35379|MRP1_MOUSE Multidrug resistance-associated protein 1 OS=Mus musculus GN=Abcc1 PE=1 SV=1	1	20	20	20	22.9739	23.6627	21.3154	23.5051	24.1815	24.0389	24.0773	24.687	23.5355	25.7589	25.4109	25.5139	24.0513	24.0413	23.3132	25.8851	26.5297	25.5348	1.55102	0.0201092	0.522354	0.447396	2.70361	0.00449771	1.15259	0.0799259	8237950	13279400		11905000	19027000	17236000	1.77003e+07	2.70107e+07	1.21591e+07	56782000	44610000	47914000	17384000	1.72647e+07	10422700
Q09143	Q09143	High affinity cationic amino acid transporter 1	Slc7a1	>sp|Q09143|CTR1_MOUSE High affinity cationic amino acid transporter 1 OS=Mus musculus GN=Slc7a1 PE=1 SV=1	1	5	5	5	23.4958	23.8031	21.3154	22.8507	22.5373	23.5398	24.4924	24.4765	23.359	24.5827	24.7649	25.1451	23.8718	23.7906	21.0702	25.075	25.6214	21.5729	1.54642	0.00617951	-0.0128217	0.987892	1.16605	0.279771	-0.380367	0.686556	1.18291e+07	1.46373e+07		7563800	6087100	12195000	2.36023e+07	23343000	10758950	25127000	28508000	37106000	15351000	14511000
Q9D3G5	Q9D3G5	Syntaxin-11	Stx11	>sp|Q9D3G5|STX11_MOUSE Syntaxin-11 OS=Mus musculus GN=Stx11 PE=2 SV=1	1	8	8	8	23.4672	22.9804	23.7887	23.4333	22.5973	21.8516	24.3608	24.3364	25.1393	23.9718	24.5746	24.9815	24.0641	24.0126	24.4568	24.3795	23.977	24.897	1.54098	0.00107443	1.15806	0.0317966	1.39809	0.0184572	-0.142888	0.662176	1.15964e+07	8.27553e+06	14491500	11327000	6345500	3784400	2.15437e+07	2.11837e+07	3.69557e+07	16453000	24985000	33126000	17539000	16924000	2.30263e+07
Q6PAL8	Q6PAL8	DENN domain-containing protein 5A	Dennd5a	>sp|Q6PAL8|DEN5A_MOUSE DENN domain-containing protein 5A OS=Mus musculus GN=Dennd5a PE=1 SV=1	1	10	10	10	23.0561	23.255	23.9639	20.824	20.404	22.1212	23.7861	23.8842	24.2738	23.1724	24.0776	23.626	24.0408	24.4241	24.6866	24.5779	24.8956	25.0412	1.53266	0.0285595	2.11315	0.0429558	2.56753	0.0195719	1.03487	0.00397647	8.72097e+06	1.00104e+07	16362500			4561800	14465000	1.54837e+07	20283500	9453400	17704000	12946000	1.72583e+07	2.25113e+07	2.70027e+07
Q9Z0V8	Q9Z0V8	Mitochondrial import inner membrane translocase subunit Tim17-A	Timm17a	>sp|Q9Z0V8|TI17A_MOUSE Mitochondrial import inner membrane translocase subunit Tim17-A OS=Mus musculus GN=Timm17a PE=2 SV=1	1	3	3	3	20.5517	21.6176	22.4041	23.1567	22.959	20.7853	22.7898	23.0748	22.6049	24.2189	23.0025	24.8979	20.4021	21.5159	23.2155	23.4833	23.9706	24.3981	1.51906	0.0266665	-0.201219	0.819594	2.03828	0.0202734	0.519222	0.394932		3217800	5550100	9351200	8153400		7.25133e+06	8.83483e+06	6379000	19526000	8403000	31262000		2998700	9740250
Q9Z248	Q9Z248	Zinc finger protein AEBP2	Aebp2	>sp|Q9Z248|AEBP2_MOUSE Zinc finger protein AEBP2 OS=Mus musculus GN=Aebp2 PE=1 SV=2	1	7	7	7	23.3674	23.1416	24.3343	22.639	20.404	20.7853	23.9428	24.3329	24.4818	23.6104	23.7255	23.6823	24.0894	23.2879	24.3402	24.5693	24.3824	24.7082	1.51736	0.040783	1.46059	0.165607	2.10803	0.056231	0.590665	0.0351332	10821200	9.25367e+06	21152000	6531500			1.61253e+07	2.11323e+07	2.34287e+07	12807000	13870000	13461000	1.78497e+07	10241500	21239000
Q9ES70	Q9ES70	Serine/threonine-protein kinase Nek6	Nek6	>sp|Q9ES70|NEK6_MOUSE Serine/threonine-protein kinase Nek6 OS=Mus musculus GN=Nek6 PE=1 SV=1	1	5	4	4	23.5882	23.1033	21.3154	23.179	23.1244	23.358	24.88	24.9929	23.8724	24.7694	23.2472	24.9794	24.1916	23.8595	24.4872	25.8039	24.9805	21.5729	1.51217	0.00696612	1.23472	0.0439576	1.17438	0.269292	-0.337796	0.733344	1.26113e+07	9011400		9496600	9144200	10751000	3.08763e+07	3.33897e+07	15357500	28598000	9956700	33078000	19160000	1.52207e+07	23517000
Q99L28	Q99L28	Probable ribosome biogenesis protein RLP24	Rsl24d1	>sp|Q99L28|RLP24_MOUSE Probable ribosome biogenesis protein RLP24 OS=Mus musculus GN=Rsl24d1 PE=2 SV=1	1	2	2	2	20.5517	22.6707	21.9806	21.9852	24.0841	24.2166	22.7496	24.0589	23.5606	24.958	24.717	24.4329	21.6708	22.8355	23.5259	23.258	20.7346	24.9276	1.49801	0.0469344	0.0959332	0.918792	0.391922	0.744395	-1.10609	0.275695		6676600	4138300	4151500	17784000	19495000	7051800	17476000	12371900	32592000	27577000	22649000	3338600	7484800	12078000
Q9JJ89	Q9JJ89	Coiled-coil domain-containing protein 86	Ccdc86	>sp|Q9JJ89|CCD86_MOUSE Coiled-coil domain-containing protein 86 OS=Mus musculus GN=Ccdc86 PE=1 SV=2	1	3	3	3	23.5483	21.7531	22.6752	20.824	20.404	20.7853	24.2745	23.8644	23.447	21.7472	22.1031	23.4512	23.2174	22.4735	22.1193	24.4425	24.2154	23.9777	1.4829	0.0455994	0.938388	0.261748	2.54689	0.0111021	1.06399	0.12208	1.22671e+07	3.53453e+06	6697400				2.02927e+07	1.52717e+07	11435600	3520100	4504900	11469000	9.75257e+06	5.82353e+06	4555900
Q60715	Q60715	Prolyl 4-hydroxylase subunit alpha-1	P4ha1	>sp|Q60715|P4HA1_MOUSE Prolyl 4-hydroxylase subunit alpha-1 OS=Mus musculus GN=P4ha1 PE=2 SV=2	1	17	17	17	24.9247	24.6867	25.4764	24.7168	24.6008	24.0823	26.1814	26.3067	24.9773	26.7226	26.7196	26.3083	26.2455	26.0534	24.6084	26.6711	26.488	26.2494	1.45471	0.00109027	0.887807	0.079863	1.72156	0.000498647	0.266851	0.517871	3.18473e+07	2.70047e+07	4.66833e+07	27574000	25444000	17762000	7.61017e+07	8.30043e+07	3.30313e+07	110740000	110510000	83097000	7.95557e+07	6.96407e+07	2.55777e+07
Q9CX48	Q9CX48	Zinc finger CCHC domain-containing protein 10	Zcchc10	>sp|Q9CX48|ZCH10_MOUSE Zinc finger CCHC domain-containing protein 10 OS=Mus musculus GN=Zcchc10 PE=2 SV=1	1	1	1	1	22.1983	22.6451	21.3154	20.824	20.404	21.8717	22.6973	23.7149	21.0697	23.6436	23.9822	22.7951	22.327	22.9272	21.0702	22.661	23.3112	22.5147	1.4407	0.0274931	0.564993	0.393804	1.28584	0.0466139	-0.154858	0.821344	4812250	6559400				3837500	6.80073e+06	1.37691e+07		13105000	16572000	7277700	5261200	7975600
Q8C5L7	Q8C5L7	RNA-binding protein 34	Rbm34	>sp|Q8C5L7|RBM34_MOUSE RNA-binding protein 34 OS=Mus musculus GN=Rbm34 PE=1 SV=1	1	5	5	5	22.6814	23.0748	21.3154	20.824	23.8265	23.3876	22.8242	23.6455	23.2214	24.8707	24.5023	24.4366	23.2259	22.8965	21.0702	23.0411	24.1743	21.5729	1.39852	0.0388862	-0.120764	0.889399	0.411158	0.649768	-0.987362	0.195864	6726200	8.83507e+06			14876000	10974000	7426100	13121900	9780300	30679000	23765000	22707000	9810200	7.80813e+06
Q640M1	Q640M1	U3 small nucleolar RNA-associated protein 14 homolog A	Utp14a	>sp|Q640M1|UT14A_MOUSE U3 small nucleolar RNA-associated protein 14 homolog A OS=Mus musculus GN=Utp14a PE=1 SV=1	1	21	21	18	23.854	23.0481	24.3897	26.0503	25.7443	25.7348	25.8285	26.0838	25.0657	26.5767	27.3094	26.3077	23.1649	23.7765	23.9697	26.1935	26.2724	26.045	1.39179	0.0387982	-1.16652	0.162406	1.36677	0.103854	-0.0250287	0.957303	1.51622e+07	8.67283e+06	2.19797e+07	69491000	56211000	55839000	59589000	71122000	35118800	100090000	166320000	83065000	9.40407e+06	1.43693e+07	1.64283e+07
P26645	P26645	Myristoylated alanine-rich C-kinase substrate	Marcks	>sp|P26645|MARCS_MOUSE Myristoylated alanine-rich C-kinase substrate OS=Mus musculus GN=Marcks PE=1 SV=2	1	4	4	4	20.5517	21.7681	21.3154	20.824	20.404	20.7853	22.981	23.0022	21.0697	20.7458	23.1765	22.9747	22.4196	20.6538	21.0702	23.5857	23.9728	24.1697	1.38355	0.0193097	0.439755	0.374227	2.96796	3.87911e-05	1.58441	0.0499552		3571600					8.27903e+06	8.40143e+06			9480000	8242800	5610000
P70700	P70700	DNA-directed RNA polymerase I subunit RPA2	Polr1b	>sp|P70700|RPA2_MOUSE DNA-directed RNA polymerase I subunit RPA2 OS=Mus musculus GN=Polr1b PE=2 SV=2	1	12	12	12	21.7615	23.7053	23.3901	23.5713	23.5242	23.3669	24.7905	24.9142	24.7915	23.8365	25.1136	24.0944	22.6118	23.8769	22.7273	25.5795	26.2597	25.4659	1.37024	0.00349077	-0.147873	0.779264	2.54851	0.000899391	1.17826	0.0108291	3555200	1.36773e+07	1.09933e+07	12464000	12064000	10818000	2.90197e+07	3.16177e+07	29038600	14980000	36303000	17912000	6.40977e+06	1.54051e+07	6943750
Q8VEJ4	Q8VEJ4	Notchless protein homolog 1	Nle1	>sp|Q8VEJ4|NLE1_MOUSE Notchless protein homolog 1 OS=Mus musculus GN=Nle1 PE=1 SV=4	1	12	12	12	23.7684	23.8418	24.7077	24.8738	24.9222	24.891	25.629	25.7409	25.7458	25.8188	26.1153	26.1255	24.5498	24.2948	24.6219	26.435	26.1748	26.7178	1.36172	0.00019301	-0.0119999	0.972162	1.94173	0.000742513	0.580007	0.00885962	1.42887e+07	15035200	2.73997e+07	30745000	31793000	31112000	5.18903e+07	5.60763e+07	5.62663e+07	59188000	72691000	73209000	2.45597e+07	2.05803e+07	2.58183e+07
Q3V1V3	Q3V1V3	ESF1 homolog	Esf1	>sp|Q3V1V3|ESF1_MOUSE ESF1 homolog OS=Mus musculus GN=Esf1 PE=1 SV=1	1	12	12	12	22.93	22.5659	23.2774	23.5556	24.3699	22.1178	24.4714	24.4135	23.394	25.2851	24.7198	24.6894	23.4295	23.1962	23.2438	25.1752	24.881	25.4459	1.35946	0.00785462	0.153732	0.755451	2.03126	0.00406054	0.671801	0.125778	7.99127e+06	6.20867e+06	10167000	12329000	21681000	4551300	2.32613e+07	22346000	11022650	40887000	27632000	27056000	1.12973e+07	9.61077e+06	9.93287e+06
Q05910	Q05910	Disintegrin and metalloproteinase domain-containing protein 8	Adam8	>sp|Q05910|ADAM8_MOUSE Disintegrin and metalloproteinase domain-containing protein 8 OS=Mus musculus GN=Adam8 PE=1 SV=3	1	10	10	10	23.1441	23.2476	21.3154	23.9228	24.0264	22.6038	23.7881	23.7608	23.5976	25.4693	25.0252	24.7722	24.6695	24.6412	25.0306	24.4125	24.3957	23.9865	1.35885	0.0256015	1.73705	0.0233849	1.22154	0.0823426	-0.137313	0.782796	9269900	9959400		15903000	17087000	6374100	1.44857e+07	14214150	12693300	46454000	34146000	28654000	2.66843e+07	2.61653e+07	34273200
Q9JJ80	Q9JJ80	Ribosome production factor 2 homolog	Rpf2	>sp|Q9JJ80|RPF2_MOUSE Ribosome production factor 2 homolog OS=Mus musculus GN=Rpf2 PE=2 SV=2	1	13	13	13	23.571	24.7636	25.0184	25.7783	26.0152	25.2647	25.8224	26.0734	26.6929	26.4787	26.7655	26.7106	24.5247	24.9285	24.0258	26.4562	27.1553	27.352	1.35537	0.00586371	-0.575525	0.327509	1.91931	0.010049	0.563942	0.0956937	1.24617e+07	28483000	3.39847e+07	57551000	67821000	40311000	59336000	70613000	1.08481e+08	93514000	114080000	109820000	24136000	31932000	17080500
O08528;Q3TRM8	O08528	Hexokinase-2	Hk2	>sp|O08528|HXK2_MOUSE Hexokinase-2 OS=Mus musculus GN=Hk2 PE=2 SV=1	2	33	29	27	26.3294	26.2792	26.1878	27.5251	27.2922	26.751	27.8262	28.1894	28.2235	28.3037	27.8967	27.9974	26.767	27.4413	28.0612	28.4807	28.4195	28.9559	1.34539	0.00026085	0.695724	0.139856	1.89126	0.00111619	0.545862	0.011345	8.43217e+07	81436000	7.64383e+07	193140000	164350000	112940000	2.37977e+08	306090000	3.13417e+08	331340000	249880000	267960000	1.14197e+08	1.82243e+08	2.80073e+08
P39428	P39428	TNF receptor-associated factor 1	Traf1	>sp|P39428|TRAF1_MOUSE TNF receptor-associated factor 1 OS=Mus musculus GN=Traf1 PE=1 SV=2	1	10	10	10	23.6985	23.8273	24.2214	23.4937	24.2097	23.1666	25.0909	25.1896	24.8957	25.4883	24.435	25.5633	25.2837	26.1275	25.4042	26.9001	27.0289	26.0023	1.34092	0.000218926	1.8356	0.000485069	2.87425	4.70328e-05	1.53332	0.00217747	13613000	1.48843e+07	19560000	11812000	19402000	9415200	3.57357e+07	38267000	3.12137e+07	47071000	22681000	49581000	4.08467e+07	73311000	4.44033e+07
Q0VG62	Q0VG62	Uncharacterized protein C8orf59 homolog		>sp|Q0VG62|CH059_MOUSE Uncharacterized protein C8orf59 homolog OS=Mus musculus PE=2 SV=1	1	1	1	1	19.4571	19.9728	20.0466	21.3032	21.0624	21.3023	21.4076	21.6715	21.8037	22.2548	20.9529	23.0779	20.542	20.7838	21.4154	21.987	22.3036	23.124	1.33733	0.012871	0.389668	0.466149	1.94747	0.00757398	0.610144	0.255207	719710	1029000	1083000	2587700	2189900	2586100	2.78183e+06	3.34023e+06	3.66073e+06	5004400	2029800	8854300	1.52673e+06	1.80533e+06	2796900
Q9CPS7	Q9CPS7	RNA-binding protein PNO1	Pno1	>sp|Q9CPS7|PNO1_MOUSE RNA-binding protein PNO1 OS=Mus musculus GN=Pno1 PE=2 SV=1	1	8	8	8	24.0911	23.9738	24.6558	24.7599	24.5588	23.9142	25.3927	25.614	25.6327	25.9953	25.1398	26.1491	24.3774	24.5654	24.4209	26.4252	26.1171	26.7535	1.3283	0.000107361	0.128972	0.587165	2.10632	7.22421e-05	0.778018	0.0180576	1.78713e+07	1.64753e+07	2.64327e+07	28411000	24713000	15809000	44053000	5.13537e+07	5.20233e+07	66889000	36968000	74418000	2.17943e+07	2.48267e+07	2.24613e+07
Q8R3L2	Q8R3L2	Transcription factor 25	Tcf25	>sp|Q8R3L2|TCF25_MOUSE Transcription factor 25 OS=Mus musculus GN=Tcf25 PE=1 SV=2	1	13	13	13	23.1172	25.138	23.6289	22.7636	24.6232	24.4468	25.0463	25.755	25.2823	24.9293	25.3958	25.2457	24.4132	25.181	24.5794	25.4628	25.6739	24.8027	1.32278	0.00761485	0.771587	0.222101	1.36019	0.0518088	0.0374143	0.882279	9.09843e+06	36922000	12972000	7121000	25841000	22868000	34648000	56629000	4.08067e+07	31949000	44146000	39785000	22341000	3.80393e+07	25069500
Q5RJG1	Q5RJG1	Nucleolar protein 10	Nol10	>sp|Q5RJG1|NOL10_MOUSE Nucleolar protein 10 OS=Mus musculus GN=Nol10 PE=2 SV=1	1	10	10	10	23.1557	22.6916	23.8854	24.2729	23.1378	23.4565	24.1629	24.7856	24.0601	25.5071	25.259	24.7602	23.1158	23.7457	23.992	24.5807	24.823	24.7146	1.32249	0.00251595	0.184518	0.642998	1.27277	0.0076234	-0.0497185	0.890031	9.34437e+06	6774100	15496000	20271000	9229600	11511000	1.87833e+07	2.89207e+07	17490550	47686000	40152000	28416000	9.08973e+06	1.40663e+07	16684000
Q8R3C6	Q8R3C6	Probable RNA-binding protein 19	Rbm19	>sp|Q8R3C6|RBM19_MOUSE Probable RNA-binding protein 19 OS=Mus musculus GN=Rbm19 PE=1 SV=1	1	17	17	17	24.1065	22.8087	23.1473	25.4564	23.1558	23.5805	24.6916	24.0079	25.1822	24.9709	25.4409	25.8751	24.1223	23.2495	24.0251	26.1415	25.7817	26.88	1.3189	0.0192907	0.0897514	0.886176	2.55851	0.00422396	1.23961	0.0255945	1.80625e+07	7.34687e+06	9290450	46041000	9345200	12544000	2.70963e+07	1.68693e+07	38070000	32884000	45549000	61545000	1.82613e+07	9.97217e+06	17071600
P53569	P53569	CCAAT/enhancer-binding protein zeta	Cebpz	>sp|P53569|CEBPZ_MOUSE CCAAT/enhancer-binding protein zeta OS=Mus musculus GN=Cebpz PE=1 SV=2	1	19	19	19	24.556	23.3278	24.4852	24.9041	24.2018	23.6301	24.8236	25.0953	24.8876	25.8145	26.3017	26.0937	24.3767	24.1482	23.9365	25.1065	26.052	25.1349	1.31857	0.00433608	-0.0303556	0.936379	1.24695	0.0190344	-0.0716225	0.874338	24665000	1.05286e+07	2.34847e+07	31396000	19296000	12983000	29692000	3.58463e+07	31040000	59012000	82719000	71610000	21783000	1.85923e+07	16055000
Q9CYA0	Q9CYA0	Cysteine-rich with EGF-like domain protein 2	Creld2	>sp|Q9CYA0|CREL2_MOUSE Cysteine-rich with EGF-like domain protein 2 OS=Mus musculus GN=Creld2 PE=2 SV=1	1	10	10	10	26.0985	25.8304	26.1652	25.7486	25.9417	25.3704	27.2952	27.2099	27.4805	26.8145	27.4258	26.8229	26.9973	26.9273	27.1073	27.1252	26.2394	26.11	1.31569	1.33857e-05	1.15151	0.000304289	0.632425	0.0516483	-0.683261	0.0403367	7.18487e+07	5.96647e+07	7.52497e+07	56375000	64451000	43376000	1.64697e+08	155240000	187260000	118020000	180300000	118710000	1.33963e+08	127620000	1.44583e+08
P21995	P21995	Embigin	Emb	>sp|P21995|EMB_MOUSE Embigin OS=Mus musculus GN=Emb PE=1 SV=2	1	14	14	13	27.8451	27.1751	27.8472	26.8463	27.9338	27.6011	28.8427	28.7381	28.8909	28.8499	28.9646	28.8154	27.9215	27.7823	27.932	28.3134	28.0253	28.6412	1.30883	2.90137e-05	0.337165	0.242061	0.78523	0.0289625	-0.523601	0.00408064	2.41113e+08	1.51533e+08	241460000	120650000	256400000	203590000	481400000	447730000	497770000	483820000	523870000	472390000	2.54227e+08	2.30833e+08	256070000
Q8VE09	Q8VE09	Tetratricopeptide repeat protein 39C	Ttc39c	>sp|Q8VE09|TT39C_MOUSE Tetratricopeptide repeat protein 39C OS=Mus musculus GN=Ttc39c PE=2 SV=2	1	9	9	9	22.7937	22.9455	23.1031	23.9377	23.7689	24.2829	24.1908	24.428	24.1608	24.7312	25.5139	25.5852	23.2635	22.8997	24.1997	23.5979	22.8156	24.4781	1.29637	0.0048062	-0.0176622	0.969243	0.15858	0.750563	-1.13779	0.0550075	7.27077e+06	8.07787e+06	9010000	16068000	14294000	20412000	1.91493e+07	2.25717e+07	18756000	27851000	47913000	50341000	10069800	7.82537e+06	19267500
Q8BQM4	Q8BQM4	HEAT repeat-containing protein 3	Heatr3	>sp|Q8BQM4|HEAT3_MOUSE HEAT repeat-containing protein 3 OS=Mus musculus GN=Heatr3 PE=2 SV=1	1	8	8	8	22.8268	23.5301	21.3154	23.5275	23.8206	24.182	24.4307	24.8196	23.3084	24.8015	24.7547	24.8606	22.9063	23.4725	23.0584	25.1495	25.5438	23.0672	1.29552	0.0235412	-0.0546666	0.932502	1.38642	0.123798	0.090901	0.887288	7439400	12113700		12092000	14815000	19033000	22614000	2.96097e+07	10387650	29242000	28308000	30465000	7.86103e+06	1.16393e+07	8735200
Q6NS46	Q6NS46	Protein RRP5 homolog	Pdcd11	>sp|Q6NS46|RRP5_MOUSE Protein RRP5 homolog OS=Mus musculus GN=Pdcd11 PE=2 SV=2	1	54	54	54	26.6304	25.9204	25.7085	27.4989	27.2114	26.9544	28.1226	27.8893	27.1709	28.0671	28.1028	28.2241	26.9981	25.2412	24.7583	28.7716	28.568	28.3149	1.27548	0.00322765	-0.98814	0.153187	1.89753	0.00331577	0.622057	0.0399605	1.03885e+08	6.35047e+07	54832000	189670000	155400000	130040000	2.92243e+08	248610000	1.51098e+08	281220000	288270000	313540000	134040000	39660000	2.83787e+07
P97452	P97452	Ribosome biogenesis protein BOP1	Bop1	>sp|P97452|BOP1_MOUSE Ribosome biogenesis protein BOP1 OS=Mus musculus GN=Bop1 PE=1 SV=1	1	14	14	14	25.2558	25.9964	24.8391	26.1337	26.652	25.397	26.588	27.1453	26.5412	27.1712	27.2835	27.1727	25.5879	26.0543	25.0655	27.1324	27.4921	26.4106	1.27134	0.00183302	-0.143109	0.754088	1.29936	0.0231163	0.0280246	0.924716	4.00637e+07	6.69427e+07	3.00137e+07	73623000	105450000	44184000	1.00878e+08	1.48443e+08	9.76567e+07	151130000	163360000	151290000	5.04333e+07	6.96843e+07	3.5112e+07
Q9Z0H1	Q9Z0H1	WD repeat-containing protein 46	Wdr46	>sp|Q9Z0H1|WDR46_MOUSE WD repeat-containing protein 46 OS=Mus musculus GN=Wdr46 PE=2 SV=1	1	15	15	15	24.5453	24.7097	22.7783	25.9378	25.3022	25.2116	25.7516	26.0253	25.4225	26.3614	26.0425	26.4877	24.6938	24.6466	23.3534	26.607	26.4841	25.9088	1.26769	0.0224008	-0.516231	0.489566	1.58582	0.0478116	0.318129	0.281881	2.44837e+07	27439000	7193750	64275000	41373000	38856000	5.64953e+07	68297000	4.49713e+07	86214000	69117000	94099000	27138000	2.62643e+07	10716700
Q9CXK8	Q9CXK8	60S ribosome subunit biogenesis protein NIP7 homolog	Nip7	>sp|Q9CXK8|NIP7_MOUSE 60S ribosome subunit biogenesis protein NIP7 homolog OS=Mus musculus GN=Nip7 PE=2 SV=1	1	7	7	7	24.1446	24.4193	23.8231	25.1248	25.8917	23.847	26.0252	25.6924	24.7232	25.4218	26.9647	25.9865	24.8111	24.8436	21.0702	26.3404	25.8163	25.4432	1.26052	0.0188714	-0.966786	0.344685	1.32487	0.0373838	0.0643413	0.896125	18546000	2.24357e+07	14841000	36587000	62257000	15089000	6.82893e+07	5.42243e+07	2.76957e+07	44949000	130970000	66483000	2.94367e+07	30108000
Q61595	Q61595	Kinectin	Ktn1	>sp|Q61595|KTN1_MOUSE Kinectin OS=Mus musculus GN=Ktn1 PE=2 SV=1	1	23	23	23	23.7137	23.7179	24.2575	25.045	23.7348	24.4227	25.2632	25.0323	24.8139	25.5355	25.8283	25.8218	23.4885	24.7409	23.5866	27.4667	26.5054	26.3086	1.23388	0.0012447	-0.209902	0.628213	2.61162	0.000309564	1.37774	0.0050514	1.37577e+07	1.37973e+07	20056100	34617000	13960000	22488000	40270000	3.43133e+07	29493000	48636000	59577000	59310000	1.17693e+07	2.80387e+07	1.25976e+07
Q91VE6	Q91VE6	MKI67 FHA domain-interacting nucleolar phosphoprotein	Nifk	>sp|Q91VE6|MK67I_MOUSE MKI67 FHA domain-interacting nucleolar phosphoprotein OS=Mus musculus GN=Nifk PE=1 SV=1	1	13	13	13	25.6585	25.8238	25.9479	27.2443	26.7288	26.3119	27.2807	27.3239	27.3635	27.7749	27.449	27.9074	25.9902	26.2817	25.6259	27.6935	27.3191	27.5572	1.23071	0.00102847	-0.319926	0.431026	1.23739	0.0122299	0.00668465	0.970005	52962000	5.93923e+07	6.47277e+07	158980000	111220000	83304000	1.63043e+08	1.68003e+08	172680000	229650000	183220000	251740000	6.66537e+07	8.15777e+07	51781000
Q9R0A0	Q9R0A0	Peroxisomal membrane protein PEX14	Pex14	>sp|Q9R0A0|PEX14_MOUSE Peroxisomal membrane protein PEX14 OS=Mus musculus GN=Pex14 PE=1 SV=1	1	9	9	9	24.623	23.895	21.3154	24.3124	24.1521	23.7316	25.2647	24.6344	25.4799	24.4999	24.7904	24.7117	24.862	24.4402	25.2639	25.3648	24.306	23.9459	1.22522	0.0381058	1.18379	0.149626	0.867303	0.2955	-0.357919	0.355803	2.58377e+07	1.55997e+07		20834000	18643000	13929000	4.03117e+07	2.60427e+07	46795000	23725000	29017000	27476000	3.04943e+07	2.27637e+07	4.02887e+07
Q9D0R4	Q9D0R4	Probable ATP-dependent RNA helicase DDX56	Ddx56	>sp|Q9D0R4|DDX56_MOUSE Probable ATP-dependent RNA helicase DDX56 OS=Mus musculus GN=Ddx56 PE=2 SV=1	1	15	15	15	24.8818	24.0703	24.5418	24.5798	24.6792	24.4882	26.323	25.8	24.417	25.8129	26.0958	26.1216	25.1627	24.5407	25.0947	27.1257	26.1631	25.9882	1.22152	0.00232465	0.392537	0.0983532	1.88549	0.00027951	0.663967	0.202308	3.09143e+07	17615000	24424500	25076000	26865000	23534000	83948000	5.84233e+07	2.24007e+07	58945000	71716000	73009000	3.75613e+07	24406000	3.58313e+07
Q8R5K4	Q8R5K4	Nucleolar protein 6	Nol6	>sp|Q8R5K4|NOL6_MOUSE Nucleolar protein 6 OS=Mus musculus GN=Nol6 PE=2 SV=2	1	24	24	24	24.4658	25.4567	24.6699	25.8053	25.2749	23.7651	25.9738	26.6172	25.3169	25.6604	26.5407	26.6399	24.6086	25.1448	24.834	26.8539	27.9452	26.9659	1.21853	0.00961725	-0.0437778	0.926623	2.34873	0.00225005	1.13021	0.0267953	23171000	46051000	2.66917e+07	58635000	40598000	14256000	6.59013e+07	102936000	41798000	53032000	97619000	104570000	2.55823e+07	3.70977e+07	29908000
Q9DBU3	Q9DBU3	Serine/threonine-protein kinase RIO3	Riok3	>sp|Q9DBU3|RIOK3_MOUSE Serine/threonine-protein kinase RIO3 OS=Mus musculus GN=Riok3 PE=1 SV=3	1	7	7	7	23.2574	22.8514	22.5269	20.824	22.7919	22.6116	23.8937	23.9037	22.8002	24.0042	23.9005	23.6596	23.3397	23.3497	22.7658	25.3529	24.2843	24.6066	1.21643	0.0112809	0.67452	0.237863	2.27073	0.00432379	1.05429	0.0174251	1.00271e+07	7.56743e+06	6043400		7261900	6408600	15585100	15693900	7.30373e+06	16826000	15659000	13251000	1.06156e+07	10689700	7.13157e+06
Q64337	Q64337	Sequestosome-1	Sqstm1	>sp|Q64337|SQSTM_MOUSE Sequestosome-1 OS=Mus musculus GN=Sqstm1 PE=1 SV=1	1	14	14	14	26.3839	26.4083	25.4672	26.1888	26.5355	25.9526	26.9883	27.9916	26.759	27.3297	27.4591	27.6089	26.6436	27.5761	26.6046	27.0059	27.9154	26.8343	1.20007	0.000559408	0.785383	0.0409771	1.09585	0.0113932	-0.10422	0.769996	87565000	8.90643e+07	4.63863e+07	76490000	97268000	64940000	1.33137e+08	266870000	1.13573e+08	168680000	184510000	204690000	104837000	200090000	102044000
Q5SWD9	Q5SWD9	Pre-rRNA-processing protein TSR1 homolog	Tsr1	>sp|Q5SWD9|TSR1_MOUSE Pre-rRNA-processing protein TSR1 homolog OS=Mus musculus GN=Tsr1 PE=2 SV=1	1	21	21	21	25.7593	26.292	24.3992	26.3985	26.721	26.2248	27.0764	27.5378	26.6832	27.0155	27.2845	27.3903	26.0424	26.6723	25.9267	27.4548	27.4541	26.9744	1.19884	0.00765085	0.248	0.646413	1.32863	0.0340675	0.129795	0.556913	56796000	82163000	22126000	88459000	110620000	78422000	1.41513e+08	1.94857e+08	1.07758e+08	135670000	163480000	175920000	6.91087e+07	106948000	6.37847e+07
Q60837	Q60837	Interleukin-12 receptor subunit beta-1	Il12rb1	>sp|Q60837|I12R1_MOUSE Interleukin-12 receptor subunit beta-1 OS=Mus musculus GN=Il12rb1 PE=1 SV=2	1	13	13	13	24.088	25.5121	23.7458	25.7374	26.4675	24.9598	25.3231	26.119	25.6855	26.9469	26.6903	26.9171	25.5211	26.3103	25.5303	25.306	25.6162	25.2432	1.19522	0.0393484	0.702117	0.308863	0.303367	0.640222	-0.891852	0.0679285	17832000	4.78533e+07	1.40667e+07	55939000	92794000	32632000	41977000	72877000	5.39627e+07	129370000	108290000	126720000	48151000	8.32103e+07	48460000
Q8CFE6	Q8CFE6	Sodium-coupled neutral amino acid transporter 2	Slc38a2	>sp|Q8CFE6|S38A2_MOUSE Sodium-coupled neutral amino acid transporter 2 OS=Mus musculus GN=Slc38a2 PE=1 SV=1	1	1	1	1	22.9873	23.6443	21.3154	23.3484	22.6532	20.7853	23.686	23.7495	23.7949	24.2007	23.3543	23.0986	22.926	23.5295	21.0702	23.9652	24.5559	23.1769	1.19169	0.0368204	0.0529215	0.951597	1.44369	0.0905344	0.251995	0.491078	8314800	13111300		10680000	6596400		13496000	14103000	14554000	19281000	10724000	8982200	7.96943e+06	12108600
Q08288	Q08288	Cell growth-regulating nucleolar protein	Lyar	>sp|Q08288|LYAR_MOUSE Cell growth-regulating nucleolar protein OS=Mus musculus GN=Lyar PE=1 SV=2	1	16	16	16	25.042	25.7074	24.3516	26.3715	26.4465	25.8537	26.6156	27.1066	26.3346	27.0162	26.8831	26.9485	25.4462	26.0858	25.1752	27.3395	27.2416	26.7778	1.18864	0.00679431	-0.05974	0.91063	1.49087	0.0196377	0.302231	0.187214	34545000	5.47913e+07	21407000	86816000	91449000	60638000	1.02822e+08	144510000	8.46253e+07	135730000	123770000	129510000	4.57157e+07	7.12187e+07	37886000
Q6P5B0	Q6P5B0	RRP12-like protein	Rrp12	>sp|Q6P5B0|RRP12_MOUSE RRP12-like protein OS=Mus musculus GN=Rrp12 PE=1 SV=1	1	29	29	29	25.53	26.5876	24.9782	26.5919	26.5607	27.1007	27.2731	27.4824	26.4833	27.662	27.5669	27.965	25.9556	25.9972	23.8376	27.8517	27.7942	27.9564	1.18063	0.0120165	-0.961354	0.192857	1.6426	0.0108735	0.461975	0.172172	48451000	1.00844e+08	3.30507e+07	101150000	98982000	143920000	1.62193e+08	1.87507e+08	93817000	212370000	198820000	262010000	6.50743e+07	6.69807e+07	1.49913e+07
B8ZXI1	B8ZXI1	Queuine tRNA-ribosyltransferase subunit QTRTD1	Qtrtd1	>sp|B8ZXI1|QTRD1_MOUSE Queuine tRNA-ribosyltransferase subunit QTRTD1 OS=Mus musculus GN=Qtrtd1 PE=1 SV=2	1	5	5	5	22.2844	22.6398	21.3154	20.824	21.9762	21.1448	23.096	23.4692	23.1193	22.4423	22.1805	22.9209	22.5949	22.8895	23.1292	23.6653	23.9743	21.5729	1.17394	0.00721695	1.17377	0.0311337	1.37335	0.0729212	0.199412	0.736692	5.10837e+06	6535000			4125800	2318600	8.96577e+06	1.16131e+07	9112000	5699200	4753400	7941100	6.33497e+06	7770100	9174800
Q61024	Q61024	Asparagine synthetase [glutamine-hydrolyzing]	Asns	>sp|Q61024|ASNS_MOUSE Asparagine synthetase [glutamine-hydrolyzing] OS=Mus musculus GN=Asns PE=2 SV=3	1	22	22	22	26.7474	26.9342	25.9783	27.5003	27.5082	26.973	27.8141	28.184	27.4184	28.0863	28.8027	28.3721	27.0387	27.468	26.1518	28.1863	28.1024	26.9407	1.1727	0.00298746	-0.0540481	0.901839	0.802881	0.103037	-0.369816	0.370347	1.12657e+08	128230000	66109000	189850000	190890000	131730000	2.35977e+08	304940000	1.79377e+08	284980000	468240000	347420000	137870000	1.85643e+08	7.45561e+07
Q8C4J7	Q8C4J7	Transducin beta-like protein 3	Tbl3	>sp|Q8C4J7|TBL3_MOUSE Transducin beta-like protein 3 OS=Mus musculus GN=Tbl3 PE=2 SV=1	1	21	21	21	24.7824	25.5296	24.7776	25.4091	25.5912	25.1451	26.68	26.8148	25.1062	26.5158	26.6238	26.4409	25.1986	25.5581	23.1751	27.2519	27.2375	25.4279	1.15776	0.00295683	-0.561895	0.325926	1.43328	0.0157026	0.275529	0.629659	28856000	4.84357e+07	28761000	44556000	50548000	37105000	1.07515e+08	1.18047e+08	36117000	95954000	103410000	91097000	3.85067e+07	4.94017e+07	9471200
Q7TPM1	Q7TPM1	Protein PRRC2B	Prrc2b	>sp|Q7TPM1|PRC2B_MOUSE Protein PRRC2B OS=Mus musculus GN=Prrc2b PE=1 SV=1	1	9	6	6	20.5517	20.6933	21.3154	20.824	22.0158	20.7853	22.6856	22.0543	21.0697	22.2965	22.2992	22.6369	22.7962	20.6538	21.0702	23.1627	22.5922	21.5729	1.14276	0.00593846	0.475809	0.407275	1.41167	0.0159443	0.268906	0.581837					4240600		6.74577e+06	4.35527e+06		5151200	5160800	6522000	7283550
O89001	O89001	Carboxypeptidase D	Cpd	>sp|O89001|CBPD_MOUSE Carboxypeptidase D OS=Mus musculus GN=Cpd PE=1 SV=2	1	18	18	18	23.7421	22.7753	24.3153	24.0202	24.5532	24.3689	24.6431	25.273	23.6531	25.5824	26.0822	25.3661	24.1518	23.3262	23.5682	25.2592	26.6603	25.2326	1.13748	0.0260641	-0.280432	0.524935	1.75487	0.00942593	0.617384	0.332965	14030900	7178950	20875500	17014000	24617000	21665000	26200000	40545000	1.31911e+07	50244000	71044000	43247000	1.86387e+07	10517200	1.24372e+07
Q7TND5	Q7TND5	Ribosome production factor 1	Rpf1	>sp|Q7TND5|RPF1_MOUSE Ribosome production factor 1 OS=Mus musculus GN=Rpf1 PE=2 SV=2	1	4	4	4	22.7447	22.4627	21.3154	23.6937	22.9254	22.274	23.2558	23.5561	24.5323	24.3797	23.6583	22.8503	23.1535	22.9981	24.8402	24.054	23.8425	24.5109	1.13607	0.0211332	1.09461	0.114972	1.5665	0.0147788	0.430426	0.326402	7028300	5780350		13568000	7965900	5071400	1.00162e+07	1.23333e+07	24263000	21828000	13239000	7561600	9330250	8377500	30037000
Q9JKX4	Q9JKX4	Protein AATF	Aatf	>sp|Q9JKX4|AATF_MOUSE Protein AATF OS=Mus musculus GN=Aatf PE=1 SV=1	1	17	17	17	24.7482	25.3726	24.4308	24.941	25.8891	25.5556	26.3187	26.428	26.0104	26.1615	26.4101	26.4172	25.0759	25.082	23.0939	27.1934	26.7878	25.837	1.13475	0.000650018	-0.738953	0.214821	1.44982	0.010486	0.315076	0.300997	2.81797e+07	4.34417e+07	22616000	32209000	62145000	49319000	83697000	9.02843e+07	6.75933e+07	75059000	89170000	89612000	3.53667e+07	35516000	8953000
P24288	P24288	Branched-chain-amino-acid aminotransferase, cytosolic	Bcat1	>sp|P24288|BCAT1_MOUSE Branched-chain-amino-acid aminotransferase, cytosolic OS=Mus musculus GN=Bcat1 PE=2 SV=2	1	7	7	7	23.9088	22.4409	24.1353	23.8687	24.3057	23.4372	24.4671	24.4478	24.3978	25.0608	25.4295	25.0783	24.5731	23.2565	23.6804	24.8526	24.9547	24.7974	1.13079	0.00620088	0.15391	0.756337	1.18546	0.0220665	0.0546717	0.839741	1.57491e+07	5.69343e+06	18427000	15318000	20737000	11358000	23191000	2.28837e+07	2.21047e+07	34999000	45190000	35426000	2.49593e+07	1.00211e+07	13443600
Q9Z120	Q9Z120	tRNA (guanine-N(7)-)-methyltransferase	Mettl1	>sp|Q9Z120|TRMB_MOUSE tRNA (guanine-N(7)-)-methyltransferase OS=Mus musculus GN=Mettl1 PE=2 SV=1	1	6	6	6	23.9664	24.4472	23.3513	23.7393	24.6551	23.636	25.2463	25.0435	24.2171	24.9635	25.5782	25.4726	24.4887	24.4344	24.3775	25.6496	24.9361	25.4448	1.121	0.00279416	0.467652	0.161657	1.37762	0.00409335	0.256626	0.452765	1.63907e+07	2.28743e+07	1.07012e+07	14004000	26419000	13036000	3.98003e+07	34581000	19502000	32717000	50097000	46561000	2.35417e+07	2.26717e+07	21795000
O54825	O54825	Bystin	Bysl	>sp|O54825|BYST_MOUSE Bystin OS=Mus musculus GN=Bysl PE=1 SV=3	1	18	18	18	24.6526	25.6117	25.2266	26.1004	26.4226	25.7555	26.5967	26.9073	26.429	26.8225	26.9125	26.8212	25.2286	25.727	25.3252	27.3103	27.5132	26.8536	1.11997	0.00194037	-0.2013	0.621157	1.5975	0.00506589	0.477531	0.0277214	2.63733e+07	51273000	3.92613e+07	71945000	89948000	56647000	1.01483e+08	1.25863e+08	90350000	118680000	126320000	118570000	3.93157e+07	5.55377e+07	4.20387e+07
Q9ESV0	Q9ESV0	ATP-dependent RNA helicase DDX24	Ddx24	>sp|Q9ESV0|DDX24_MOUSE ATP-dependent RNA helicase DDX24 OS=Mus musculus GN=Ddx24 PE=1 SV=2	1	22	22	22	24.835	24.4722	24.7226	25.477	25.1952	24.9464	26.0333	25.8515	26.3338	26.0917	26.321	25.6641	25.3978	25.047	26.017	26.3288	25.8707	27.0265	1.10785	0.000109018	0.545897	0.0940919	1.46732	0.00196604	0.359469	0.225052	2.99277e+07	2.32733e+07	2.76847e+07	46702000	38416000	32330000	6.86757e+07	60544000	8.45793e+07	71511000	83835000	53169000	44208000	3.46657e+07	6.79057e+07
Q99PM9	Q99PM9	Uridine-cytidine kinase 2	Uck2	>sp|Q99PM9|UCK2_MOUSE Uridine-cytidine kinase 2 OS=Mus musculus GN=Uck2 PE=1 SV=1	1	10	10	9	23.8517	25.3386	25.004	24.2227	25.4083	26.3728	25.9162	25.9775	25.7598	26.7085	25.1893	27.2074	24.7935	24.9218	23.9797	26.5917	27.0857	26.9883	1.0934	0.0428349	-0.468041	0.441296	1.85551	0.0117578	0.762109	0.127631	1.51386e+07	42432000	3.36477e+07	19578000	44530000	86896000	63322000	6.60707e+07	5.68143e+07	109660000	38258000	154970000	29080000	3.17833e+07	16542500
P37217	P37217	Early activation antigen CD69	Cd69	>sp|P37217|CD69_MOUSE Early activation antigen CD69 OS=Mus musculus GN=Cd69 PE=2 SV=1	1	6	6	6	24.8894	24.6416	23.8202	24.5622	24.3515	24.6316	25.0355	25.7154	25.2143	26.1617	25.8031	25.5213	25.3064	26.1943	25.137	25.6568	26.0253	26.4817	1.09246	0.00066035	1.06314	0.0105166	1.57184	0.000641781	0.479377	0.142904	3.10773e+07	2.61733e+07	14811750	24772000	21406000	25993000	3.43897e+07	5.50937e+07	38928000	75067000	58548000	48160000	41494000	76782000	3.68973e+07
Q64674	Q64674	Spermidine synthase	Srm	>sp|Q64674|SPEE_MOUSE Spermidine synthase OS=Mus musculus GN=Srm PE=2 SV=1	1	15	15	15	27.3761	27.5534	27.6581	28.3777	27.9773	28.0359	28.6437	28.9057	28.6309	29.2815	28.6636	29.3497	27.574	28.2002	27.4348	29.2688	28.8855	28.6489	1.08277	0.00031187	-0.0934205	0.738024	1.10465	0.0030571	0.0218821	0.926672	174190000	1.96977e+08	2.11797e+08	348770000	264250000	275190000	419380000	5.02903e+08	4.15693e+08	652540000	425210000	684140000	199800000	308390000	181430000
Q8BWZ3	Q8BWZ3	N-alpha-acetyltransferase 25, NatB auxiliary subunit	Naa25	>sp|Q8BWZ3|NAA25_MOUSE N-alpha-acetyltransferase 25, NatB auxiliary subunit OS=Mus musculus GN=Naa25 PE=2 SV=1	1	18	18	18	23.4914	24.7926	23.0781	25.1404	24.2701	24.5497	25.4802	25.8989	23.8655	26.0192	24.6082	25.8711	24.6686	24.7136	24.0937	25.9198	26.5134	25.0547	1.07013	0.0496089	0.271613	0.596538	1.60893	0.0217588	0.5388	0.390253	11793000	29061000	8.85507e+06	36983000	20232000	24558000	46805000	6.25657e+07	15283400	68007000	25575000	61374000	26668000	2.75133e+07	17903500
Q8R2U4	Q8R2U4	N-terminal Xaa-Pro-Lys N-methyltransferase 1;N-terminal Xaa-Pro-Lys N-methyltransferase 1, N-terminally processed	Ntmt1	>sp|Q8R2U4|NTM1A_MOUSE N-terminal Xaa-Pro-Lys N-methyltransferase 1 OS=Mus musculus GN=Ntmt1 PE=2 SV=3	1	4	4	4	22.4172	22.6047	21.3154	22.5057	23.7515	22.8296	23.4342	23.3637	23.749	23.8238	24.1831	23.2513	22.7064	22.5887	21.0702	24.1999	24.1492	25.0488	1.06349	0.0125051	-0.448942	0.465252	1.89527	0.00717187	0.831784	0.021728	5600900	6377950		5955300	14123000	7454000	1.13344e+07	10793900	14098000	14848000	19048000	9984800	6.84393e+06	6307800
Q9QUR7	Q9QUR7	Peptidyl-prolyl cis-trans isomerase NIMA-interacting 1	Pin1	>sp|Q9QUR7|PIN1_MOUSE Peptidyl-prolyl cis-trans isomerase NIMA-interacting 1 OS=Mus musculus GN=Pin1 PE=1 SV=1	1	7	7	7	25.6371	26.0406	26.4885	25.1286	24.8742	24.4919	26.4176	26.6626	27.3006	25.6348	27.3156	25.6975	25.9694	26.7356	26.5482	26.4442	26.5882	26.5443	1.0613	0.0332063	0.974258	0.0784581	1.08213	0.0468628	0.0208305	0.963779	5.21827e+07	69025000	94151000	36684000	30752000	23594000	8.96383e+07	1.06232e+08	1.65307e+08	52099000	167040000	54415000	6.56997e+07	111746000	98130000
Q8VI75	Q8VI75	Importin-4	Ipo4	>sp|Q8VI75|IPO4_MOUSE Importin-4 OS=Mus musculus GN=Ipo4 PE=1 SV=1	1	24	24	24	25.4556	26.4709	26.0969	26.3489	25.8249	25.5191	27.4143	27.2788	26.7897	26.5767	26.5451	27.4556	26.0696	26.2839	25.6011	27.8172	27.9206	27.7308	1.05731	0.0014773	0.0321499	0.913519	1.87015	0.000161091	0.812842	0.0151179	4.60147e+07	9.30123e+07	71769000	85471000	59438000	48087000	1.78867e+08	1.62827e+08	1.16013e+08	100090000	97919000	184060000	7.04267e+07	8.17017e+07	50898900
P62911;P17932	P62911	60S ribosomal protein L32	Rpl32	>sp|P62911|RL32_MOUSE 60S ribosomal protein L32 OS=Mus musculus GN=Rpl32 PE=1 SV=2	2	13	13	13	26.9375	26.9357	27.458	27.4195	28.526	26.6367	28.8447	28.4021	28.756	27.4599	28.0885	28.6728	27.9445	28.0411	27.0574	28.9377	27.759	28.6632	1.05178	0.0127151	0.362099	0.447281	1.13444	0.0442013	0.0826635	0.838402	1.28523e+08	1.28364e+08	1.84363e+08	179510000	386540000	104340000	4.82073e+08	354730000	4.53327e+08	184610000	285410000	427940000	2.58307e+08	2.76193e+08	139661000
Q8K3W3	Q8K3W3	Protein CASC3	Casc3	>sp|Q8K3W3|CASC3_MOUSE Protein CASC3 OS=Mus musculus GN=Casc3 PE=1 SV=3	1	5	5	5	22.3831	22.9148	21.3154	20.9838	22.7348	21.6832	22.8784	22.776	22.9588	23.9053	22.9562	22.8131	22.6317	22.7243	22.4748	23.2182	22.9879	22.3643	1.04547	0.0172237	0.607753	0.241384	0.8543	0.132002	-0.191167	0.550283	5469900	7907400		2073700	6979900	3367300	7710700	7.18213e+06	8152400	15711000	8137900	7369200	6.49847e+06	6.92933e+06	5828900
Q6PAM1	Q6PAM1	Alpha-taxilin	Txlna	>sp|Q6PAM1|TXLNA_MOUSE Alpha-taxilin OS=Mus musculus GN=Txlna PE=2 SV=1	1	19	19	19	25.2966	25.0592	25.0014	25.3482	25.4583	25.2347	26.6178	26.5619	25.804	25.9018	26.4988	26.2754	26.1233	26.3237	26.5424	27.1658	26.4327	26.7897	1.04356	6.52605e-05	1.09671	6.77272e-05	1.563	4.21539e-05	0.519435	0.0769815	4.12133e+07	3.49597e+07	33586000	42714000	46102000	39482000	102984000	9.90677e+07	5.85847e+07	62691000	94826000	81226000	7.30967e+07	83987000	97734000
Q99ME9	Q99ME9	Nucleolar GTP-binding protein 1	Gtpbp4	>sp|Q99ME9|NOG1_MOUSE Nucleolar GTP-binding protein 1 OS=Mus musculus GN=Gtpbp4 PE=2 SV=3	1	27	27	27	26.468	26.98	26.3999	27.2832	26.8077	26.8558	27.8047	28.0476	27.9025	27.6624	27.7073	27.8963	26.9002	27.3329	26.4609	28.6262	28.6896	28.7506	1.0377	3.27413e-05	0.0988724	0.711115	1.88969	2.87779e-05	0.851992	2.63244e-05	9.28253e+07	132370000	8.85433e+07	163330000	117470000	121450000	2.34453e+08	2.77443e+08	250890000	212430000	219150000	249810000	1.25247e+08	169050000	9.23657e+07
Q8BKS9	Q8BKS9	Pumilio domain-containing protein KIAA0020	Kiaa0020	>sp|Q8BKS9|K0020_MOUSE Pumilio domain-containing protein KIAA0020 OS=Mus musculus GN=Kiaa0020 PE=1 SV=2	1	18	18	18	25.4011	25.7014	24.0985	26.6396	26.7219	25.7037	26.5281	26.7967	25.7515	27.0706	27.2544	27.0863	25.6995	25.6562	24.8224	27.2561	27.3463	27.1459	1.03689	0.0442846	-0.318368	0.613115	1.53838	0.0313778	0.501487	0.174135	4.43083e+07	5.45623e+07	1.79627e+07	104550000	110690000	54650000	96773000	1.16577e+08	56491000	140950000	160100000	142490000	5.44897e+07	52878000	2.96676e+07
Q8BGS0	Q8BGS0	Protein MAK16 homolog	Mak16	>sp|Q8BGS0|MAK16_MOUSE Protein MAK16 homolog OS=Mus musculus GN=Mak16 PE=1 SV=1	1	6	6	6	23.6235	24.7462	24.3877	25.7443	24.9277	24.28	24.6415	25.5171	25.4534	26.1298	25.7605	26.4119	23.768	24.6469	25.0448	25.1556	26.2565	24.1773	1.03417	0.0226932	-0.131651	0.796788	0.578256	0.351579	-0.455911	0.425228	1.29233e+07	28141000	21949000	56208000	31914000	20371000	26172000	4.80187e+07	45945000	73426000	56845000	89286000	1.42853e+07	2.62693e+07	34612000
Q91WM3	Q91WM3	U3 small nucleolar RNA-interacting protein 2	Rrp9	>sp|Q91WM3|U3IP2_MOUSE U3 small nucleolar RNA-interacting protein 2 OS=Mus musculus GN=Rrp9 PE=1 SV=1	1	18	18	18	25.9749	26.5514	25.9572	26.602	26.5138	26.0421	27.1799	27.3684	27.536	27.3466	27.1305	27.2826	26.3456	26.5385	26.6601	27.7681	27.8127	27.9503	1.03375	2.41565e-05	0.241164	0.25749	1.57011	7.32239e-05	0.536362	0.000731492	6.59537e+07	9.83483e+07	6.51483e+07	101860000	95817000	69097000	1.52043e+08	173260000	194610000	170670000	146920000	163260000	85276000	9.74723e+07	1.06045e+08
Q91VX2	Q91VX2	Ubiquitin-associated protein 2	Ubap2	>sp|Q91VX2|UBAP2_MOUSE Ubiquitin-associated protein 2 OS=Mus musculus GN=Ubap2 PE=1 SV=1	1	18	18	18	26.0092	26.1193	24.9001	26.1574	25.9605	26.447	27.5584	27.5218	26.7822	26.4504	26.5978	26.8822	26.4352	26.4051	25.8716	27.8128	27.4063	27.0258	1.03322	0.00516809	0.305048	0.400166	1.48275	0.00396132	0.449531	0.199826	6.75373e+07	72892000	31309000	74847000	65298000	91482000	1.97657e+08	1.92703e+08	115414000	91700000	101560000	123690000	9.07377e+07	88866000	6.13923e+07
Q9JIK5	Q9JIK5	Nucleolar RNA helicase 2	Ddx21	>sp|Q9JIK5|DDX21_MOUSE Nucleolar RNA helicase 2 OS=Mus musculus GN=Ddx21 PE=1 SV=3	1	52	52	52	29.6223	29.6805	29.9289	30.1969	30.2715	30.1431	31.0286	31.0686	30.7463	30.9349	30.9904	31.267	29.9203	30.1244	30.1321	31.3886	31.0913	31.134	1.03208	1.45318e-05	0.0850631	0.633361	1.23075	0.000207868	0.198669	0.137837	8.26447e+08	8.60423e+08	1.0221e+09	1230800000	1296100000	1185700000	2.19047e+09	2.25213e+09	1801200000	2052700000	2133200000	2584000000	1.01606e+09	1.17045e+09	1.17668e+09
Q8VCY6	Q8VCY6	U3 small nucleolar RNA-associated protein 6 homolog	Utp6	>sp|Q8VCY6|UTP6_MOUSE U3 small nucleolar RNA-associated protein 6 homolog OS=Mus musculus GN=Utp6 PE=2 SV=1	1	10	10	9	23.2428	23.3185	24.1659	23.866	24.0746	22.9656	24.2451	24.1617	24.3214	24.3972	25.2029	25.4901	23.5371	22.9719	23.8795	24.7268	25.1419	25.4918	1.03084	0.00714246	-0.142721	0.689664	1.51462	0.00248807	0.483781	0.228069	9.92597e+06	1.04611e+07	1.88219e+07	15289000	17667000	8190800	19884000	1.87677e+07	2.09637e+07	22094000	38621000	47128000	1.21723e+07	8226650	1.54332e+07
Q7TPV4	Q7TPV4	Myb-binding protein 1A	Mybbp1a	>sp|Q7TPV4|MBB1A_MOUSE Myb-binding protein 1A OS=Mus musculus GN=Mybbp1a PE=1 SV=2	1	71	71	71	29.8257	30.0307	29.8302	29.8181	29.8743	29.5878	31.2152	31.2124	30.6762	30.5922	30.7036	30.7485	30.0123	30.2821	30.0262	31.7692	31.3834	31.4999	1.03018	1.1393e-05	0.27903	0.0297044	1.72301	1.27065e-06	0.692831	0.00691796	951530000	1.09684e+09	9.54507e+08	946580000	984180000	806910000	2492900000	2.48807e+09	1.71577e+09	1618700000	1748600000	1803900000	1.08293e+09	1305600000	1093400000
Q922K7	Q922K7	Probable 28S rRNA (cytosine-C(5))-methyltransferase	Nop2	>sp|Q922K7|NOP2_MOUSE Probable 28S rRNA (cytosine-C(5))-methyltransferase OS=Mus musculus GN=Nop2 PE=1 SV=1	1	24	24	24	26.6741	26.8021	26.9472	27.2107	27.3773	27.2206	28.0562	28.1238	27.9167	27.9823	27.8955	28.4242	26.9165	27.0134	26.8958	28.5251	28.5426	28.645	1.02777	2.08395e-05	-0.0967714	0.576603	1.53222	3.53336e-05	0.504445	0.00385777	1.0708e+08	1.17013e+08	129398000	155320000	174340000	156390000	279090000	292480000	253380000	265160000	249680000	360200000	1.26673e+08	1.35467e+08	124865000
Q8BU03	Q8BU03	Periodic tryptophan protein 2 homolog	Pwp2	>sp|Q8BU03|PWP2_MOUSE Periodic tryptophan protein 2 homolog OS=Mus musculus GN=Pwp2 PE=1 SV=1	1	12	12	12	24.2978	24.398	24.3698	24.3207	24.5986	23.7501	25.6603	25.5605	25.673	24.6638	25.2182	25.0941	24.7665	24.6815	25.0321	26.2094	25.9321	25.2983	1.02252	0.000449349	0.537569	0.0221561	1.52411	0.000438772	0.501594	0.133902	2.06233e+07	2.21067e+07	2.16783e+07	20953000	25405000	14109000	5.30313e+07	49485000	5.35003e+07	26580000	39034000	35815000	2.85413e+07	2.69077e+07	34309000
Q9D0D4	Q9D0D4	Probable dimethyladenosine transferase	Dimt1	>sp|Q9D0D4|DIM1_MOUSE Probable dimethyladenosine transferase OS=Mus musculus GN=Dimt1 PE=2 SV=1	1	12	12	12	24.1863	24.3539	24.3625	25.5994	24.0459	24.8794	24.8252	25.4672	25.1171	25.969	25.8109	26.3368	24.475	24.8904	24.1816	25.2071	25.8034	25.1603	1.01645	0.0113956	-0.0555681	0.884978	0.819051	0.0628656	-0.197395	0.602133	1.90893e+07	21442000	2.15693e+07	50839000	17320000	30864000	2.97247e+07	4.63873e+07	36391000	65680000	58864000	84758000	2.33197e+07	31099000	19028000
Q9CS74	Q9CS74	Protein SGT1 homolog	Ecd	>sp|Q9CS74|SGT1_MOUSE Protein SGT1 homolog OS=Mus musculus GN=Ecd PE=1 SV=2	1	8	8	8	23.4184	23.4779	24.5324	23.7304	23.3133	22.7534	24.9403	25.209	23.7855	24.2633	24.1999	24.9055	23.9971	23.835	24.2794	25.5766	25.2963	24.285	1.01295	0.0113334	0.49955	0.207442	1.51499	0.0100823	0.502042	0.266914	1.12109e+07	11683000	24265000	13918000	10423000	7070400	32194000	3.87847e+07	1.44596e+07	20137000	19270000	31426000	16743000	1.49643e+07	20363000
P97329	P97329	Kinesin-like protein KIF20A	Kif20a	>sp|P97329|KI20A_MOUSE Kinesin-like protein KIF20A OS=Mus musculus GN=Kif20a PE=2 SV=1	1	15	15	15	24.741	24.0947	24.9557	26.0799	24.94	25.3277	24.3686	23.7451	24.2087	23.9627	24.5465	23.2866	24.3505	23.5281	25.0757	24.1856	23.8641	22.2461	-1.00346	0.011922	-0.705075	0.193353	-1.59124	0.0242174	-0.587782	0.259428	2.80403e+07	1.79154e+07	3.25403e+07	70928000	32187000	42111000	2.16607e+07	1.40603e+07	19389200	16349000	24503000	10232000	2.13913e+07	1.20963e+07	35361000
Q8CAA7	Q8CAA7	Glucose 1,6-bisphosphate synthase	Pgm2l1	>sp|Q8CAA7|PGM2L_MOUSE Glucose 1,6-bisphosphate synthase OS=Mus musculus GN=Pgm2l1 PE=1 SV=1	1	16	16	16	24.9038	24.8014	24.5059	26.215	25.5914	26.7503	24.0098	23.5859	24.6704	23.9052	25.3009	24.7402	24.4474	24.1152	24.301	23.661	23.6095	24.2402	-1.09257	0.0341877	-1.17346	0.0631628	-1.62441	0.0204231	-0.531838	0.230845	3.13893e+07	2.92397e+07	2.38233e+07	77894000	50558000	112890000	1.68913e+07	1.25914e+07	26701000	15710000	41337000	28025000	22877000	1.81713e+07	2.06693e+07
Q3UA16	Q3UA16	Kinetochore protein Spc25	Spc25	>sp|Q3UA16|SPC25_MOUSE Kinetochore protein Spc25 OS=Mus musculus GN=Spc25 PE=2 SV=1	1	9	9	9	24.3583	24.2414	23.3412	24.5596	23.2149	24.4304	23.7918	23.0525	21.0697	23.4283	22.6788	23.5516	23.4096	22.8795	22.8682	23.5144	20.7346	21.5729	-1.09552	0.0422542	-0.971847	0.0343155	-2.08368	0.0143003	-0.988155	0.257157	2.15077e+07	19833500	10626500	24728000	9735700	22609000	14523000	8699350		11288000	6714400	12295000	1.11429e+07	7716450	7656450
P48410	P48410	ATP-binding cassette sub-family D member 1	Abcd1	>sp|P48410|ABCD1_MOUSE ATP-binding cassette sub-family D member 1 OS=Mus musculus GN=Abcd1 PE=1 SV=1	1	2	2	2	22.0866	22.3691	23.251	22.8578	22.4312	22.3112	21.73	21.6269	21.0697	20.1678	22.4511	21.6059	22.0795	21.878	23.7734	21.6283	21.0608	23.3141	-1.10929	0.0111573	0.0257835	0.957645	-0.550133	0.31714	0.559153	0.408816	4453700	5417200	9983050	7601300	5655600	5204200	3478300	3.23857e+06		1177900	5733900	3191700	4.43177e+06	3854300	14338450
Q8BWY9	Q8BWY9	Protein CIP2A	Kiaa1524	>sp|Q8BWY9|CIP2A_MOUSE Protein CIP2A OS=Mus musculus GN=Kiaa1524 PE=2 SV=3	1	16	16	16	27.5287	25.8055	26.7455	26.7484	27.466	27.3453	26.8594	25.4598	25.9403	26.0712	25.7336	24.9191	27.0827	25.9584	26.6793	26.3936	25.1207	26.7474	-1.10933	0.0146452	-0.366453	0.439378	-0.852679	0.137142	0.256655	0.626893	1.93626e+08	5.86463e+07	112515000	112740000	185390000	170510000	1.21754e+08	46148000	64390000	70505000	55795000	31725000	142132000	6.52027e+07	107465000
Q99KR3	Q99KR3	Beta-lactamase-like protein 2	Lactb2	>sp|Q99KR3|LACB2_MOUSE Beta-lactamase-like protein 2 OS=Mus musculus GN=Lactb2 PE=1 SV=1	1	6	6	6	24.036	24.1781	24.0651	26.2216	25.2745	25.0953	24.0943	23.6127	24.0637	24.2826	23.9404	22.1749	24.4546	23.7873	24.422	24.336	23.9939	24.8362	-1.11699	0.0416487	-0.590485	0.312763	-0.423028	0.465284	0.693967	0.200563	1.72013e+07	18981000	1.75517e+07	78252000	40586000	35845000	1.79103e+07	12827550	17535000	20407000	16098000	4734800	22991000	14477000	2.24777e+07
Q00547	Q00547	Hyaluronan mediated motility receptor	Hmmr	>sp|Q00547|HMMR_MOUSE Hyaluronan mediated motility receptor OS=Mus musculus GN=Hmmr PE=1 SV=4	1	13	13	13	24.9394	24.1744	24.7975	25.8153	25.9809	25.5517	24.0023	23.7613	24.0087	23.1671	25.8682	23.7116	23.7676	24.1134	22.4678	24.1555	23.5329	23.4127	-1.12333	0.0384851	-1.76026	0.0124944	-1.50949	0.010982	-0.38616	0.521998	3.21733e+07	1.89331e+07	2.91607e+07	59044000	66225000	49185000	1.68043e+07	14219000	16879000	9418600	61248000	13737000	1.42807e+07	18149000	5800900
Q8K4G5	Q8K4G5	Actin-binding LIM protein 1	Ablim1	>sp|Q8K4G5|ABLM1_MOUSE Actin-binding LIM protein 1 OS=Mus musculus GN=Ablim1 PE=1 SV=1	1	13	13	13	25.4225	25.9497	26.0828	26.4668	26.3588	26.0548	24.1716	25.0162	24.8444	25.0711	25.1136	25.3108	24.6586	25.1377	25.5521	23.9315	23.6521	23.7951	-1.13464	0.000437682	-0.939797	0.011542	-2.26303	2.09844e-05	-1.12839	0.00236323	4.49727e+07	64811000	71075000	92746000	86060000	69707000	1.88963e+07	3.39327e+07	3.01233e+07	35250000	36304000	41620000	2.64833e+07	3.69137e+07	4.91997e+07
Q8K2Y9	Q8K2Y9	Malcavernin	Ccm2	>sp|Q8K2Y9|CCM2_MOUSE Cerebral cavernous malformations protein 2 homolog OS=Mus musculus GN=Ccm2 PE=1 SV=1	1	12	12	12	24.5712	25.2891	23.4826	25.0607	25.3493	25.242	23.9631	23.9931	23.2743	23.1257	23.9787	23.8471	24.015	24.3204	24.1562	23.4717	23.7651	24.2706	-1.1355	0.0068	-0.668607	0.167003	-0.996716	0.0651282	0.138785	0.634462	2.49273e+07	4.09997e+07	1.17215e+07	34996000	42747000	39683000	1.63537e+07	16697000	10145550	9152300	16531000	15090000	1.69527e+07	20950000	18696000
Q8R3U1	Q8R3U1	HRAS-like suppressor 3	Pla2g16	>sp|Q8R3U1|HRSL3_MOUSE HRAS-like suppressor 3 OS=Mus musculus GN=Pla2g16 PE=1 SV=2	1	9	9	9	24.6724	26.5309	25.4984	27.0622	25.8468	26.5387	23.9462	24.8792	24.5607	25.1398	24.9708	25.7663	25.0436	26.6368	24.8853	22.8997	23.1538	23.4567	-1.14772	0.0237456	-0.502984	0.452986	-2.85485	0.000991129	-1.70713	0.00270922	2.67383e+07	96958000	4.74013e+07	140130000	60348000	97484000	1.61627e+07	3.08597e+07	2.47463e+07	36968000	32883000	57074000	3.45847e+07	1.04343e+08	30990800
Q8BHX3	Q8BHX3	Borealin	Cdca8	>sp|Q8BHX3|BOREA_MOUSE Borealin OS=Mus musculus GN=Cdca8 PE=1 SV=2	1	9	9	9	24.2927	24.6478	25.4059	26.1955	25.801	25.7055	23.9203	23.3359	24.6298	24.5584	23.9259	24.7387	23.5894	23.4765	24.5007	23.8305	23.4595	23.455	-1.15655	0.011142	-1.48585	0.0181819	-1.75971	0.00539546	-0.603161	0.117076	2.05507e+07	2.62853e+07	44456000	76848000	58463000	54716000	15876000	10588000	25960000	24706000	15937000	27996000	1.26216e+07	11672000	23737500
Q64523;Q6GSS7	Q64523;Q6GSS7	Histone H2A type 2-C;Histone H2A type 2-A	Hist2h2ac;Hist2h2aa1	>sp|Q64523|H2A2C_MOUSE Histone H2A type 2-C OS=Mus musculus GN=Hist2h2ac PE=1 SV=3;>sp|Q6GSS7|H2A2A_MOUSE Histone H2A type 2-A OS=Mus musculus GN=Hist2h2aa1 PE=1 SV=3	2	11	6	4	31.584	31.3398	31.8997	31.516	31.0664	33.1292	31.015	29.8891	29.9896	31.2011	30.4009	31.0866	31.5678	30.4532	31.662	30.3532	30.3263	31.9288	-1.15877	0.0122516	-0.528173	0.328871	-0.886393	0.154839	0.272373	0.596165	3219000000	2.71773e+09	4.00653e+09	3070800000	2248600000	9394600000	2.16993e+09	9.94317e+08	1.06602e+09	2468700000	1417700000	2280400000	3.18303e+09	1470000000	3398000000
Q78T81	Q78T81	Protein FAM102A	Fam102a	>sp|Q78T81|F102A_MOUSE Protein FAM102A OS=Mus musculus GN=Fam102a PE=2 SV=1	1	10	10	10	26.6761	26.9684	27.13	26.4663	26.672	26.6334	25.5232	25.6347	26.0996	25.3779	25.2568	25.6876	26.3935	26.2521	26.2384	24.1387	23.7607	23.8348	-1.16107	2.18668e-05	-0.463044	0.017296	-2.84628	5.23586e-07	-1.68521	4.8814e-05	107225000	131310000	1.46877e+08	92718000	106920000	104100000	48223000	52098000	71905000	43603000	40091000	54041000	8.81543e+07	79921000	7.91653e+07
Q9D8N2	Q9D8N2	Protein FAM45A	Fam45a	>sp|Q9D8N2|FA45A_MOUSE Protein FAM45A OS=Mus musculus GN=Fam45a PE=2 SV=2	1	7	7	7	24.3153	24.0705	25.0728	24.6556	24.5472	24.8229	24.1043	23.9135	21.0697	24.059	23.5532	23.7561	24	24.558	21.0702	24.0526	24.3408	21.5729	-1.17141	0.040184	-1.37136	0.106117	-1.25866	0.0793442	-0.0872463	0.925704	20876000	17618000	35290000	26429000	24516000	29679000	1.80353e+07	1.58013e+07		17478000	12309000	14168000	16777000	24700000
P06240;PrimeXS_003	P06240	Proto-oncogene tyrosine-protein kinase LCK	Lck	>sp|P06240|LCK_MOUSE Proto-oncogene tyrosine-protein kinase LCK OS=Mus musculus GN=Lck PE=1 SV=4	2	14	12	12	24.6084	25.8492	24.4623	26.5389	25.1899	25.1944	23.839	23.9778	24.0653	24.9257	23.9684	24.0279	24.3261	24.1084	23.8308	23.4898	24.6874	23.2419	-1.17316	0.00818775	-1.21875	0.0373216	-1.50079	0.0293842	-0.32763	0.412136	2.55773e+07	6.04467e+07	23115000	97497000	38276000	38394000	1.50053e+07	1.65207e+07	1.75543e+07	31869000	16414000	17105000	21032000	1.80863e+07	14920500
Q8BGC4	Q8BGC4	Zinc-binding alcohol dehydrogenase domain-containing protein 2	Zadh2	>sp|Q8BGC4|ZADH2_MOUSE Zinc-binding alcohol dehydrogenase domain-containing protein 2 OS=Mus musculus GN=Zadh2 PE=1 SV=1	1	10	10	10	24.7563	25.9562	24.7811	26.5986	25.4069	26.2213	24.3519	24.4884	23.3564	23.5772	25.2681	25.5746	24.5707	25.3081	24.7676	24.1335	24.9247	24.2196	-1.18396	0.0324594	-0.737919	0.167708	-1.19415	0.0435878	-0.0101814	0.98582	2.83397e+07	6.51003e+07	28831000	101620000	44488000	78232000	2.14117e+07	23536000	10739250	12515000	40408000	49973000	24918000	41543000	28563000
Q9ET01	Q9ET01	Glycogen phosphorylase, liver form	Pygl	>sp|Q9ET01|PYGL_MOUSE Glycogen phosphorylase, liver form OS=Mus musculus GN=Pygl PE=1 SV=4	1	26	22	21	26.0603	26.2444	24.8359	27.0339	26.4623	26.4509	24.962	25.1507	24.4246	25.1414	24.9318	25.3605	25.7278	25.6941	25.7254	24.8701	24.867	25.2409	-1.18613	0.00467344	-0.465512	0.325003	-1.18859	0.032567	-0.00245982	0.990868	6.99733e+07	7.94957e+07	29947000	137410000	92459000	91732000	32682000	3.72483e+07	2.25177e+07	37010000	32005000	43081000	55570000	54286000	5.54793e+07
Q99PQ1	Q99PQ1	Tripartite motif-containing protein 12A	Trim12a	>sp|Q99PQ1|TR12A_MOUSE Tripartite motif-containing protein 12A OS=Mus musculus GN=Trim12a PE=2 SV=1	1	4	4	4	23.656	23.7801	24.6531	24.0421	23.6513	23.1516	22.7388	21.9768	24.0242	23.0972	22.8426	20.5838	23.4423	23.8041	24.1959	22.8982	23.1294	23.4123	-1.27847	0.0330849	-0.00823969	0.980817	-0.675737	0.0683495	0.602734	0.419675	1.32183e+07	14405500	26382000	17274000	13175000	9318000	6999300	4127300	17060450	8973300	7521700		1.13983e+07	1.46473e+07	1.92176e+07
Q6DIC0	Q6DIC0	Probable global transcription activator SNF2L2	Smarca2	>sp|Q6DIC0|SMCA2_MOUSE Probable global transcription activator SNF2L2 OS=Mus musculus GN=Smarca2 PE=1 SV=1	1	30	11	11	23.4312	24.2073	23.021	24.2107	23.0183	24.421	22.882	22.6656	22.0797	21.6654	21.9699	23.0079	22.7682	22.6164	21.7497	22.7139	23.2763	22.6927	-1.33985	0.00293533	-1.34017	0.017632	-0.823999	0.0790694	0.515847	0.18413	11311100	1.93703e+07	8511800	19416000	8495500	22463000	7729900	6653350	4432600	3326100	4107600	8434900	7.14367e+06	6429900	3526300
P70158	P70158	Acid sphingomyelinase-like phosphodiesterase 3a	Smpdl3a	>sp|P70158|ASM3A_MOUSE Acid sphingomyelinase-like phosphodiesterase 3a OS=Mus musculus GN=Smpdl3a PE=2 SV=2	1	8	8	8	25.1901	25.5969	23.868	24.9145	25.6619	24.9986	23.6545	23.3209	24.5339	22.8627	23.5286	24.2536	23.6419	24.0111	23.2275	23.3392	23.4926	23.3495	-1.34599	0.00416611	-1.41152	0.0114957	-1.64461	0.00393103	-0.298614	0.443431	3.82803e+07	5.07507e+07	15310500	31624000	53089000	33523000	1.32038e+07	10478000	2.42907e+07	7627000	12101000	20002000	1.30897e+07	1.69064e+07	9821350
Q9R062	Q9R062	Glycogenin-1	Gyg1	>sp|Q9R062|GLYG_MOUSE Glycogenin-1 OS=Mus musculus GN=Gyg1 PE=1 SV=3	1	10	10	10	24.5737	25.574	26.0369	26.0699	26.1854	26.1326	23.6119	24.6013	24.6569	24.9828	24.2145	24.1691	24.2492	25.5599	25.5268	23.4862	25.5367	26.086	-1.38931	0.00148384	-0.650137	0.206385	-0.725812	0.29235	0.663496	0.299311	2.49693e+07	4.99523e+07	6.88483e+07	70440000	76313000	73567000	12820400	2.54523e+07	2.64533e+07	33157000	19467000	18864000	1.99407e+07	4.94637e+07	48341500
P42228	P42228	Signal transducer and activator of transcription 4	Stat4	>sp|P42228|STAT4_MOUSE Signal transducer and activator of transcription 4 OS=Mus musculus GN=Stat4 PE=1 SV=1	1	17	17	17	26.2084	26.3859	25.0088	25.8233	25.5586	25.6992	25.0173	24.5208	24.0502	24.4221	24.0118	24.217	25.5358	25.7293	25.4132	24.5771	24.2954	24.4718	-1.40749	0.000230527	-0.221282	0.483671	-1.33262	0.0028949	0.0748655	0.754036	77538000	8.76883e+07	33759000	59372000	49420000	54481000	3.39593e+07	2.40707e+07	1.73717e+07	22479000	16915000	19501000	4.86457e+07	5.56267e+07	44681000
Q9Z0M6	Q9Z0M6	CD97 antigen	Cd97	>sp|Q9Z0M6|CD97_MOUSE CD97 antigen OS=Mus musculus GN=Cd97 PE=1 SV=2	1	10	10	10	27.2513	27.235	27.2318	27.2124	27.219	27.4008	25.9901	25.3993	26.0735	26.0291	25.6976	25.7112	26.5533	26.1731	26.2655	26.0065	25.4344	26.3168	-1.44161	1.319e-07	-0.92779	1.30873e-05	-1.33918	0.000118439	0.102429	0.669679	1.59757e+08	1.57967e+08	1.57613e+08	155510000	156220000	177200000	66649000	4.42547e+07	7.06157e+07	68477000	54417000	54934000	98476000	7.56627e+07	8.06673e+07
Q99J39	Q99J39	Malonyl-CoA decarboxylase, mitochondrial	Mlycd	>sp|Q99J39|DCMC_MOUSE Malonyl-CoA decarboxylase, mitochondrial OS=Mus musculus GN=Mlycd PE=1 SV=1	1	6	6	6	23.1121	23.3674	23.2536	23.3468	23.9541	24.1892	23.0081	23.685	21.0697	20.7458	23.3422	20.5838	24.3161	23.298	21.0702	22.8022	24.1584	24.1618	-1.46476	0.0360894	-0.642439	0.374967	0.170255	0.677345	1.63501	0.111572	9.06637e+06	10821400	10001000	10668000	16252000	19128000	8.43597e+06	13486600			10634000		20887000	10313450
Q8CIS0	Q8CIS0	Caspase recruitment domain-containing protein 11	Card11	>sp|Q8CIS0|CAR11_MOUSE Caspase recruitment domain-containing protein 11 OS=Mus musculus GN=Card11 PE=1 SV=2	1	18	18	18	24.9209	25.4777	25.4684	26.2241	26.0339	26.3517	23.9335	24.6098	23.744	23.9729	24.4221	24.6821	24.9773	25.263	25.552	23.309	23.8551	25.0643	-1.51869	0.000260263	-0.482007	0.205903	-1.66995	0.00951626	-0.151261	0.725086	3.17643e+07	4.67243e+07	4.64247e+07	78384000	68703000	85635000	16021200	25603000	1.40493e+07	16465000	22480000	26919000	3.30303e+07	4.02637e+07	49195000
Q03526	Q03526	Tyrosine-protein kinase ITK/TSK	Itk	>sp|Q03526|ITK_MOUSE Tyrosine-protein kinase ITK/TSK OS=Mus musculus GN=Itk PE=1 SV=1	1	8	8	8	24.5052	23.648	25.2519	24.5933	25.3279	24.3695	23.14	22.3389	23.5937	22.8518	23.0479	23.0257	23.8341	22.1753	24.3298	23.3063	23.6877	22.8219	-1.61629	0.000331566	-1.16956	0.0771835	-1.34398	0.0128156	0.272306	0.385242	23813000	13145200	39956000	25312000	42116000	21674000	9.24347e+06	5305100	12659400	7569700	8671900	8539600	14955000	4736300	21086000
Q8BG67;Q6ZQ18	Q8BG67	Protein EFR3 homolog A	Efr3a	>sp|Q8BG67|EFR3A_MOUSE Protein EFR3 homolog A OS=Mus musculus GN=Efr3a PE=1 SV=1	2	9	9	9	25.9835	25.4427	24.997	25.4074	23.4848	24.171	23.395	24.5807	24.5773	23.0372	21.7033	22.4193	24.9365	24.942	24.7423	23.86	25.1075	24.8555	-1.62895	0.0224189	-0.0407962	0.94334	-0.306751	0.628177	1.3222	0.114681	6.63437e+07	4.56063e+07	3.34853e+07	44504000	11739000	18889000	1.10306e+07	2.50913e+07	25033000	8607700	3414600	5608900	32110000	3.22327e+07	2.8066e+07
Q9WUU8	Q9WUU8	TNFAIP3-interacting protein 1	Tnip1	>sp|Q9WUU8|TNIP1_MOUSE TNFAIP3-interacting protein 1 OS=Mus musculus GN=Tnip1 PE=1 SV=1	1	11	11	11	25.6042	25.5242	24.9757	25.1402	27.8596	25.1305	24.6415	24.2033	24.7282	23.3667	23.5185	23.9479	25.5322	25.1716	25.7223	24.0833	24.3716	24.9967	-1.63806	0.00821264	-0.230344	0.735773	-1.22186	0.111381	0.4162	0.310287	51008000	4.82547e+07	32993200	36978000	243540000	36732000	26171000	19315500	27793000	10816000	12016000	16182000	4.85237e+07	37793500	55359000
O09130	O09130	NFATC2-interacting protein	Nfatc2ip	>sp|O09130|NF2IP_MOUSE NFATC2-interacting protein OS=Mus musculus GN=Nfatc2ip PE=1 SV=1	1	5	5	5	24.7104	24.652	24.3384	24.6428	24.6797	24.0334	23.9986	23.7268	24.059	20.7458	24.0625	20.5838	24.2802	23.7204	24.2743	23.9165	23.6968	23.8356	-1.64668	0.0418352	-0.417773	0.0771747	-0.693133	0.00422315	0.953549	0.381619	2.74513e+07	2.63623e+07	21213000	26195000	26873000	17170000	1.67613e+07	13883000	17477000		17520000		20374000	1.38217e+07	20291000
P52332	P52332	Tyrosine-protein kinase JAK1	Jak1	>sp|P52332|JAK1_MOUSE Tyrosine-protein kinase JAK1 OS=Mus musculus GN=Jak1 PE=1 SV=1	1	19	19	18	23.6012	25.4867	24.1238	26.117	26.2167	26.8525	22.6433	23.0603	23.6699	25.0924	24.2713	23.6588	22.9544	24.2776	23.4252	22.0216	23.084	23.675	-1.66697	0.0246809	-1.84729	0.0553108	-2.4728	0.0201854	-0.805824	0.227309	1.27255e+07	47019000	1.82808e+07	72776000	77986000	121170000	6.55107e+06	8.74657e+06	1.33463e+07	35775000	20248000	13244000	8127400	2.03363e+07	11263600
Q704Y3	Q704Y3	Transient receptor potential cation channel subfamily V member 1	Trpv1	>sp|Q704Y3|TRPV1_MOUSE Transient receptor potential cation channel subfamily V member 1 OS=Mus musculus GN=Trpv1 PE=1 SV=1	1	1	1	1	20.5517	22.9954	21.3154	20.824	20.404	20.7853	17.7564	18.3897	18.8471	20.7458	20.4137	20.5838	20.4021	20.6538	21.0702	17.6127	22.0311	21.5729	-1.68989	0.0272521	-0.437277	0.480142	-0.740413	0.515809	0.94948	0.453637		8362000					221420	343430	471560
Q61884	Q61884	Meiosis-specific nuclear structural protein 1	Mns1	>sp|Q61884|MNS1_MOUSE Meiosis-specific nuclear structural protein 1 OS=Mus musculus GN=Mns1 PE=1 SV=1	1	5	5	5	24.4267	24.2136	24.4874	23.9143	24.781	24.7042	22.5032	22.9449	22.9922	20.7458	22.2837	22.8959	24.0052	22.9128	24.2572	20.4608	22.8716	21.5729	-2.02692	0.000285643	-0.696117	0.0736569	-2.78614	0.000788882	-0.759214	0.30422	22551000	1.94543e+07	23520000	15810000	28829000	27334000	5944750	8074100	8343600		5105800	7804500	16838000	7896550	20052000
Q6PFD6	Q6PFD6	Kinesin-like protein KIF18B	Kif18b	>sp|Q6PFD6|KI18B_MOUSE Kinesin-like protein KIF18B OS=Mus musculus GN=Kif18b PE=2 SV=2	1	5	5	5	22.5291	21.9202	22.1791	23.6975	24.1303	25.9961	22.5225	21.4922	20.4267	21.3976	20.1468	20.5838	22.4981	21.6832	21.0702	21.8692	20.8591	21.5729	-2.31378	0.00950755	-1.65828	0.126788	-1.97503	0.0734632	0.338756	0.566159	6052500	3968700	4748800	13604000	18363000	66929000	6.02493e+06	2949850	1.4095e+06	2762600	1160900		5.92367e+06	3367300
Q61823	Q61823	Programmed cell death protein 4	Pdcd4	>sp|Q61823|PDCD4_MOUSE Programmed cell death protein 4 OS=Mus musculus GN=Pdcd4 PE=1 SV=1	1	14	14	14	28.0277	28.4522	28.3592	27.87	27.7532	28.379	25.5743	25.1855	24.8943	25.2965	25.6543	25.9358	26.4299	26.571	25.5218	24.4645	24.3291	24.0479	-2.71676	6.75297e-08	-1.96597	0.000200926	-3.85974	2.04225e-07	-1.14297	0.00188351	2.73643e+08	3.67243e+08	3.44317e+08	245310000	226220000	349090000	4.99617e+07	38158000	3.11843e+07	41210000	52808000	64189000	9.04047e+07	9.96933e+07	48176670
Q8BFY7	Q8BFY7	Protein FAM64A	Fam64a	>sp|Q8BFY7|FA64A_MOUSE Protein FAM64A OS=Mus musculus GN=Fam64a PE=1 SV=1	1	4	4	4	24.6172	22.9578	25.0263	24.7128	22.8068	23.2464	20.2396	20.5767	21.0697	22.4406	21.5444	20.5838	20.4021	20.6538	22.8956	24.3168	20.7346	21.5729	-2.81873	0.000308798	-2.57735	0.0137638	-1.68647	0.110997	1.13226	0.22822	25734000	8146600	34171500	27498000	7337000	9951200				5692200	3058600				7803200
Q8BYI6	Q8BYI6	Lysophosphatidylcholine acyltransferase 2	Lpcat2	>sp|Q8BYI6|PCAT2_MOUSE Lysophosphatidylcholine acyltransferase 2 OS=Mus musculus GN=Lpcat2 PE=1 SV=1	1	6	6	6	28.3018	27.6445	28.2226	27.9711	28.0561	27.8584	27.1768	27.0113	24.82	20.7458	26.9482	20.5838	27.4328	28.2163	26.6183	26.9673	26.6431	21.5729	-3.46143	0.0222803	-0.586596	0.123039	-2.948	0.0376627	0.51343	0.821537	330890000	2.09803e+08	313230000	263110000	279080000	243340000	1.51717e+08	135270000	29619500		129480000		1.81173e+08	3.11857e+08	103020000
Q69ZM6	Q69ZM6	Serine/threonine-protein kinase 36	Stk36	>sp|Q69ZM6|STK36_MOUSE Serine/threonine-protein kinase 36 OS=Mus musculus GN=Stk36 PE=1 SV=3	1	2	2	2	18.3203	25.5044	32.1903	20.824	17.8625	20.7853	29.1053	25.6331	31.4343	31.4385	16.5716	25.9661	25.2602	19.6865	31.1665	23.8751	22.1836	30.9887	4.11034	0.224631	2.78992	0.498117	3.10133	0.42917	-1.00901	0.796489	327300	4.75975e+07	4.90058e+09		238320		577535785	52039845	2901700000	2910200000	97396	65552000	40186000	843763	2410195000
A6PWD2	A6PWD2	Forkhead-associated domain-containing protein 1	Fhad1	>sp|A6PWD2|FHAD1_MOUSE Forkhead-associated domain-containing protein 1 OS=Mus musculus GN=Fhad1 PE=2 SV=1	1	5	5	5	22.4746	22.1785	21.2078	22.6553	23.9668	25.3777	28.8708	29.0277	19.413	29.4514	24.0207	23.4121	22.2901	23.9199	19.4926	21.1305	21.3376	25.347	2.72252	0.154359	-1.07589	0.407711	-0.371734	0.776234	-3.09425	0.2715	5828100	4746750	2422000	6605900	16395000	43595000	490889000	5.4728e+08	698067	734080000	17020000	11162000	5128610	15871400	737645
Q8VBT3	Q8VBT3	Osteoclast-associated immunoglobulin-like receptor	Oscar	>sp|Q8VBT3|OSCAR_MOUSE Osteoclast-associated immunoglobulin-like receptor OS=Mus musculus GN=Oscar PE=2 SV=1	1	1	1	1	20.5517	25.802	21.3154	20.824	20.404	20.7853	20.2396	23.6456	21.0697	20.7458	27.9009	28.01	20.4021	24.0886	21.0702	20.4608	24.62	21.5729	1.9882	0.265711	0.239867	0.872884	0.604126	0.69598	-1.38407	0.563726		5.85033e+07						13123000			250620000	270300000		1.78393e+07
Q64374	Q64374	Regucalcin	Rgn	>sp|Q64374|RGN_MOUSE Regucalcin OS=Mus musculus GN=Rgn PE=1 SV=1	1	2	2	2	20.5517	20.6933	21.3154	20.824	20.404	20.7853	20.2396	20.5767	21.0697	24.6038	24.3658	24.8522	20.4021	20.6538	21.0702	20.4608	20.7346	21.5729	1.8557	0.0680542	-0.0535836	0.819418	0.160448	0.594502	-1.69525	0.244129										25497000	21619000	30287000
Q61696;P17879	Q61696;P17879	Heat shock 70 kDa protein 1A;Heat shock 70 kDa protein 1B	Hspa1a;Hspa1b	>sp|Q61696|HS71A_MOUSE Heat shock 70 kDa protein 1A OS=Mus musculus GN=Hspa1a PE=1 SV=2;>sp|P17879|HS71B_MOUSE Heat shock 70 kDa protein 1B OS=Mus musculus GN=Hspa1b PE=1 SV=3	2	22	18	12	25.324	22.8032	24.6202	20.824	20.404	26.1253	25.7554	24.8714	26.7909	24.4741	25.0179	24.1871	25.7815	24.7443	27.1168	27.2265	26.5635	27.0338	1.83268	0.111638	2.53075	0.134905	3.59115	0.0407741	1.75847	0.0195405	4.20043e+07	7.31872e+06	2.57877e+07			73200000	5.66427e+07	3.06927e+07	1.16109e+08	23305000	33974000	19100000	57679000	2.81047e+07	1.45533e+08
Q5BU09	Q5BU09	E2F-associated phosphoprotein	Eapp	>sp|Q5BU09|EAPP_MOUSE E2F-associated phosphoprotein OS=Mus musculus GN=Eapp PE=1 SV=2	1	2	2	2	24.6054	24.8224	24.5138	20.824	20.404	20.7853	24.4981	24.7762	24.3949	24.3532	24.1661	24.5507	24.4581	24.746	24.2439	24.5243	24.6447	21.5729	1.79737	0.072653	1.82352	0.206324	0.921458	0.548541	-0.875913	0.231762	2.55253e+07	29667000	23955000				23696000	28732000	22059000	21431000	18825000	24575000	23047000	28138000	19868000
Q6ZPJ3	Q6ZPJ3	E2/E3 hybrid ubiquitin-protein ligase UBE2O	Ube2o	>sp|Q6ZPJ3|UBE2O_MOUSE E2/E3 hybrid ubiquitin-protein ligase UBE2O OS=Mus musculus GN=Ube2o PE=1 SV=3	1	15	15	15	22.3257	22.0461	21.3154	23.1592	25.1831	23.3671	23.9349	23.2821	22.9238	25.7517	26.0147	26.229	23.6238	22.1964	21.0702	24.6156	24.4127	24.1432	1.78991	0.053089	-0.602648	0.541427	1.49107	0.108125	-0.298843	0.746277	5.25677e+06	4.33063e+06		9367300	38094000	10819000	1.60367e+07	1.02002e+07	7956950	56498000	67796000	78651000	12926300	4806000
Q8R4Y8	Q8R4Y8	Rotatin	Rttn	>sp|Q8R4Y8|RTTN_MOUSE Rotatin OS=Mus musculus GN=Rttn PE=2 SV=2	1	4	4	4	26.0417	25.1995	26.3247	20.824	25.7427	26.2154	27.163	26.3484	26.5046	26.9017	26.7727	26.7938	26.5734	26.0257	25.8697	27.2922	26.9192	27.0325	1.68937	0.081053	1.09825	0.416006	2.02331	0.153728	0.333942	0.117628	6.90777e+07	38531000	84045000		56147000	77913000	1.50273e+08	8.54417e+07	9.52087e+07	125380000	114650000	116340000	9.98587e+07	68314000	61313500
Q9CPT5	Q9CPT5	Nucleolar protein 16	Nop16	>sp|Q9CPT5|NOP16_MOUSE Nucleolar protein 16 OS=Mus musculus GN=Nop16 PE=2 SV=1	1	11	11	11	23.3654	24.9933	22.3015	26.4201	26.2986	25.8933	26.8348	26.8409	23.2556	27.3785	27.0886	27.9757	24.1852	25.9997	22.8421	27.4134	26.807	26.3401	1.68366	0.114197	-0.536326	0.662377	1.9748	0.0975725	0.291133	0.783871	10806400	3.33987e+07	5.16907e+06	89790000	82540000	62325000	1.19697e+08	120200000	1.00147e+07	174480000	142720000	263950000	1.90757e+07	6.70947e+07	7519150
P54116	P54116	Erythrocyte band 7 integral membrane protein	Stom	>sp|P54116|STOM_MOUSE Erythrocyte band 7 integral membrane protein OS=Mus musculus GN=Stom PE=1 SV=3	1	6	6	6	22.9529	24.5536	24.7243	24.2375	22.0798	20.7853	22.5018	24.5067	25.3467	25.8989	24.7816	26.1184	23.0894	25.7086	21.0702	22.5502	24.6162	24.1181	1.6368	0.0787151	0.0671522	0.959849	0.539299	0.614942	-1.0975	0.253939	8119000	2.46243e+07	27717000	19779000	4432900		5938950	23837000	4.26707e+07	62567000	28840000	72851000	8924600	5.48353e+07
Q9CQT5	Q9CQT5	Proteasome maturation protein	Pomp	>sp|Q9CQT5|POMP_MOUSE Proteasome maturation protein OS=Mus musculus GN=Pomp PE=2 SV=1	1	5	5	5	23.8628	23.7076	21.3154	20.824	23.1544	20.7853	23.9052	23.912	24.3331	21.8788	24.1375	25.1623	23.2794	23.4344	21.0702	24.3025	24.87	23.3379	1.61322	0.0547682	0.319717	0.759261	1.89521	0.0777857	0.281995	0.704338	1.52556e+07	1.36996e+07			9336300		1.57106e+07	1.57844e+07	21134000	3856400	18455000	37551000	1.01813e+07	1.1336e+07
Q8BUY8	Q8BUY8	G-protein coupled receptor-associated sorting protein 2	Gprasp2	>sp|Q8BUY8|GASP2_MOUSE G-protein coupled receptor-associated sorting protein 2 OS=Mus musculus GN=Gprasp2 PE=2 SV=2	1	10	10	10	24.7002	21.9591	25.1988	20.2671	20.8425	20.4388	24.3226	23.7073	23.6744	23.4321	23.4139	24.1101	22.9493	22.5716	23.7644	25.5252	24.2958	25.2593	1.54236	0.119679	0.860722	0.5378	2.79235	0.0741461	1.24999	0.00668036	27258000	4077050	38511500	1261800	1880200	1421300	20982000	1.36967e+07	13387800	11318000	11176000	18108000	8.09903e+06	6233500	14249500
Q8R2N2	Q8R2N2	Cirhin	Cirh1a	>sp|Q8R2N2|CIR1A_MOUSE Cirhin OS=Mus musculus GN=Cirh1a PE=2 SV=3	1	8	8	8	23.9587	24.9073	24.0143	20.824	24.2298	22.7356	25.7393	26.4286	25.1513	24.8259	23.2975	24.3104	24.432	25.1078	22.7397	26.4335	26.3831	24.518	1.51389	0.0700501	0.648222	0.53309	2.33327	0.0466199	0.819379	0.324953	1.63033e+07	3.14657e+07	1.69439e+07		19674000	6983800	5.60147e+07	90325000	3.72641e+07	29739000	10310000	20804000	2.26343e+07	3.61573e+07	7.00367e+06
Q9D958	Q9D958	Signal peptidase complex subunit 1	Spcs1	>sp|Q9D958|SPCS1_MOUSE Signal peptidase complex subunit 1 OS=Mus musculus GN=Spcs1 PE=2 SV=3	1	2	2	2	25.5779	26.1106	26.1687	20.824	20.404	24.7515	25.3066	25.955	26.2464	23.7565	26.4677	25.103	26.2239	26.4721	22.5136	25.1347	25.219	27.2088	1.49975	0.223993	1.09705	0.560192	1.88134	0.290931	0.381589	0.622431	5.00857e+07	72458000	7.54341e+07			28245000	41500000	6.50463e+07	79609700	14172000	92808000	36038000	78376000	93086000	5987700
P04223	P04223	H-2 class I histocompatibility antigen, K-K alpha chain	H2-K1	>sp|P04223|HA1K_MOUSE H-2 class I histocompatibility antigen, K-K alpha chain OS=Mus musculus GN=H2-K1 PE=1 SV=1	1	9	1	1	20.5517	20.6933	21.3154	20.824	20.404	20.7853	23.4857	20.5767	21.0697	23.9401	23.7652	20.5838	20.4021	20.6538	21.0702	20.4608	23.9896	21.5729	1.47458	0.0572342	-0.0535836	0.819418	1.24546	0.121515	-0.229118	0.853989							11746000			16095000	14257000
Q6PAQ4	Q6PAQ4	RNA exonuclease 4	Rexo4	>sp|Q6PAQ4|REXO4_MOUSE RNA exonuclease 4 OS=Mus musculus GN=Rexo4 PE=2 SV=2	1	10	10	10	25.8748	25.0696	21.3154	25.0491	25.6279	24.8342	26.1201	25.9985	25.9929	25.4577	27.2403	25.7664	25.7652	25.6046	25.6003	26.6697	25.8604	25.4127	1.4675	0.0706415	1.02823	0.337409	1.35244	0.229181	-0.11506	0.799338	61531000	35213000		34715000	51852000	29911000	7.29363e+07	6.70403e+07	66781000	46081000	158540000	57077000	5.70303e+07	5.10217e+07	50871000
Q9D945	Q9D945	Protein LLP homolog	Llph	>sp|Q9D945|LLPH_MOUSE Protein LLP homolog OS=Mus musculus GN=Llph PE=2 SV=1	1	5	5	5	24.3939	25.0837	23.4984	20.824	23.9686	24.9219	25.9489	25.7073	24.5137	24.9338	24.1012	26.1177	24.8759	25.1232	24.2694	26.4492	26.5126	25.0442	1.43868	0.0743076	0.974428	0.338874	2.22023	0.0590482	0.781554	0.223095	2.20447e+07	35559000	11850050		16416000	31786000	6.47727e+07	5.47867e+07	2.39533e+07	32050000	17996000	72813000	3.07897e+07	3.65457e+07	20222000
Q63836	Q63836	Selenium-binding protein 2	Selenbp2	>sp|Q63836|SBP2_MOUSE Selenium-binding protein 2 OS=Mus musculus GN=Selenbp2 PE=1 SV=2	1	10	1	1	20.5517	20.6933	21.3154	20.824	24.9994	20.943	20.2396	20.5767	21.0697	26.986	24.6784	24.404	20.4021	20.6538	21.0702	20.4608	20.7346	21.5729	1.43794	0.302435	-0.845768	0.437967	-0.631736	0.564098	-2.06968	0.2525					33541000	2015900				132920000	26850000	22199000
P56371	P56371	Ras-related protein Rab-4A	Rab4a	>sp|P56371|RAB4A_MOUSE Ras-related protein Rab-4A OS=Mus musculus GN=Rab4a PE=1 SV=2	1	9	6	6	26.0191	18.738	21.3154	20.824	20.404	20.7853	27.0338	26.7921	21.0697	20.7458	20.4137	20.5838	27.2889	21.6811	27.487	27.1059	26.5481	21.5729	1.42552	0.408183	4.13803	0.0685821	3.728	0.0857009	2.30247	0.338175	6.80027e+07	437225					1.37403e+08	1.16208e+08					1.63973e+08	3362600	188110000
O08750	O08750	Nuclear factor interleukin-3-regulated protein	Nfil3	>sp|O08750|NFIL3_MOUSE Nuclear factor interleukin-3-regulated protein OS=Mus musculus GN=Nfil3 PE=1 SV=1	1	7	7	7	20.5517	20.6933	22.8479	20.7832	21.9619	20.7853	20.2396	23.4206	22.8093	23.3562	23.8429	22.1704	20.4021	21.2954	21.0702	22.3843	22.7908	24.1129	1.36927	0.0630621	-0.347982	0.567878	1.82546	0.0262764	0.456188	0.609816			7549300	1804600	4085000			1.12277e+07	7349800	10738000	15046000	4720100		2573750
P56873	P56873	Sjoegren syndrome/scleroderma autoantigen 1 homolog	Sssca1	>sp|P56873|SSA27_MOUSE Sjoegren syndrome/scleroderma autoantigen 1 homolog OS=Mus musculus GN=Sssca1 PE=2 SV=1	1	3	3	3	22.9931	23.1435	23.6975	21.226	24.3078	22.8125	25.2201	24.9351	24.0065	22.0472	25.1462	25.0016	23.3476	23.3162	23.7851	25.6112	24.982	24.0995	1.36273	0.0649376	0.452869	0.494591	1.86754	0.0293039	0.504812	0.542788	8348800	9265600	13603500	2452800	20767000	7366300	3.90857e+07	3.20777e+07	16853000	4333900	37132000	33592000	1.06737e+07	10444000	14455000
P58468	P58468	Protein FAM207A	Fam207a	>sp|P58468|F207A_MOUSE Protein FAM207A OS=Mus musculus GN=Fam207a PE=1 SV=1	1	5	5	5	23.1431	22.5896	23.2539	20.824	24.1038	20.7853	25.0023	24.3585	23.2288	24.5578	25.0044	20.5838	23.6385	22.8312	22.7351	25.4316	24.3512	25.3388	1.33932	0.163153	0.618306	0.48369	2.59056	0.0182424	1.25124	0.268419	9263400	6.31173e+06	10003000		18029000		3.36073e+07	21510000	9830600	24697000	33658000		13059000	7.46247e+06	6981300
Q91W97	Q91W97	Putative hexokinase HKDC1	Hkdc1	>sp|Q91W97|HKDC1_MOUSE Putative hexokinase HKDC1 OS=Mus musculus GN=Hkdc1 PE=2 SV=1	1	6	1	1	20.5517	20.6933	21.3154	23.4758	23.9458	20.7336	26.5417	25.7604	21.0697	20.7458	25.3484	19.1806	26.0119	20.6538	24.8744	26.3527	20.7346	21.5729	1.32183	0.374146	2.06076	0.184965	1.10076	0.47615	-0.221072	0.922555				11666000	16159000	1743600	97689000	56841000			42719000	594220	67663000		30757000
Q6ZQ93	Q6ZQ93	Ubiquitin carboxyl-terminal hydrolase 34	Usp34	>sp|Q6ZQ93|UBP34_MOUSE Ubiquitin carboxyl-terminal hydrolase 34 OS=Mus musculus GN=Usp34 PE=1 SV=3	1	4	4	4	24.527	22.5121	22.9822	20.824	24.029	20.7853	24.2301	24.1698	21.928	23.9901	24.0532	25.1863	24.0352	20.6538	21.0702	24.283	20.7346	22.9359	1.31631	0.121078	-0.69023	0.573678	0.0412271	0.972593	-1.27508	0.213721	2.41747e+07	5981600	8285700		17118000		1.96777e+07	1.8873e+07	3990200	16662000	17408000	38179000	17191000
Q8BGA5	Q8BGA5	KRR1 small subunit processome component homolog	Krr1	>sp|Q8BGA5|KRR1_MOUSE KRR1 small subunit processome component homolog OS=Mus musculus GN=Krr1 PE=2 SV=1	1	12	12	12	24.4117	24.4577	25.345	25.1542	25.1007	20.7853	25.6143	25.1268	25.2232	25.5998	26.13	25.3321	24.5056	24.2337	23.9178	25.968	25.2934	24.6968	1.29525	0.101411	0.0099487	0.992594	1.11031	0.328009	-0.184945	0.586379	2.23177e+07	2.30403e+07	42619000	37340000	35981000		5.13657e+07	36637000	39168000	50851000	73437000	42239000	2.38193e+07	1.97277e+07	15848000
Q9D8M4	Q9D8M4	60S ribosomal protein L7-like 1	Rpl7l1	>sp|Q9D8M4|RL7L_MOUSE 60S ribosomal protein L7-like 1 OS=Mus musculus GN=Rpl7l1 PE=2 SV=1	1	7	7	7	23.8756	23.8048	23.2852	22.5607	25.6884	23.1387	25.0975	24.9962	23.0835	25.1055	26.5301	25.2639	23.9263	23.703	22.7684	25.8264	25.8115	24.2262	1.28721	0.068018	-0.259672	0.715088	1.56246	0.0697085	0.275247	0.723121	1.53913e+07	1.46537e+07	10222450	6186500	54073000	9235100	3.59007e+07	33466000	8.88847e+06	36101000	96905000	40289000	1.59417e+07	1.36557e+07	7144450
Q9EPK6	Q9EPK6	Nucleotide exchange factor SIL1	Sil1	>sp|Q9EPK6|SIL1_MOUSE Nucleotide exchange factor SIL1 OS=Mus musculus GN=Sil1 PE=1 SV=2	1	10	10	10	25.0732	24.768	21.3154	26.9913	26.7743	25.2091	25.7286	25.5374	25.2291	28.0697	26.4544	26.7958	24.9758	25.2113	24.8275	25.4058	25.0156	25.8558	1.2806	0.200923	-0.0170534	0.989244	0.403821	0.752069	-0.87678	0.215689	35302000	28570000		133410000	114780000	38788000	55602000	48700000	39328000	281720000	91954000	116500000	3.29957e+07	3.88467e+07	29772000
Q9JJI8	Q9JJI8	60S ribosomal protein L38	Rpl38	>sp|Q9JJI8|RL38_MOUSE 60S ribosomal protein L38 OS=Mus musculus GN=Rpl38 PE=3 SV=3	1	6	6	6	26.7837	28.4889	26.8087	20.824	25.5949	28.1209	27.592	28.6457	27.7126	24.1244	28.4905	27.7112	27.442	28.7576	26.9566	27.0375	28.6336	26.5815	1.27585	0.357785	1.61518	0.374414	1.31399	0.4686	0.0381325	0.97256	1.15533e+08	3.76723e+08	117551000		50680000	291910000	202310000	4.19953e+08	2.19953e+08	18288000	377140000	219740000	182330000	4.53837e+08	130240500
P53564;P70403	P53564;P70403	Homeobox protein cut-like 1;Protein CASP	Cux1	>sp|P53564|CUX1_MOUSE Homeobox protein cut-like 1 OS=Mus musculus GN=Cux1 PE=1 SV=3;>sp|P70403|CASP_MOUSE Protein CASP OS=Mus musculus GN=Cux1 PE=2 SV=2	2	7	7	7	24.637	20.6933	21.3154	20.824	20.404	20.7853	25.3368	24.5517	24.6501	20.7458	20.4137	20.5838	25.3144	23.8116	26.7197	25.3309	20.7346	26.5236	1.2705	0.299167	3.83872	0.0100838	2.75318	0.108429	1.48268	0.442197	2.60903e+07						42378000	24593000	26328500				4.17237e+07	14723000	110520000
P62892	P62892	60S ribosomal protein L39	Rpl39	>sp|P62892|RL39_MOUSE 60S ribosomal protein L39 OS=Mus musculus GN=Rpl39 PE=3 SV=2	1	2	2	2	22.8835	24.6621	24.9535	24.7627	26.2552	23.8257	24.1115	25.4297	25.7771	26.8872	26.9516	25.794	24.1243	25.5709	24.3742	23.2346	25.5422	25.7797	1.26805	0.0719977	0.132669	0.86243	0.295069	0.741929	-0.972985	0.274854	7.73807e+06	26548000	32489900	28466000	80093000	14868000	1.81257e+07	4.51957e+07	5.75017e+07	124120000	129790000	58179000	18287000	4.98423e+07	21745250
Q8R3F9	Q8R3F9	Speckle targeted PIP5K1A-regulated poly(A) polymerase	Tut1	>sp|Q8R3F9|STPAP_MOUSE Speckle targeted PIP5K1A-regulated poly(A) polymerase OS=Mus musculus GN=Tut1 PE=1 SV=1	1	10	10	10	23.2154	23.9554	24.6591	20.824	21.3897	20.7853	24.2118	24.5489	24.9037	20.7458	23.9271	24.0925	23.151	23.2797	24.6553	24.4328	24.939	25.1686	1.2668	0.200447	1.22382	0.285158	2.37528	0.0526299	1.10848	0.263493	9739400	16266000	2.64937e+07		2747600		19430000	2.45447e+07	31387000		15951000	17888000	9.31423e+06	10183200	2.64227e+07
A2BDX3	A2BDX3	Adenylyltransferase and sulfurtransferase MOCS3;Molybdopterin-synthase adenylyltransferase;Molybdopterin-synthase sulfurtransferase	Mocs3	>sp|A2BDX3|MOCS3_MOUSE Adenylyltransferase and sulfurtransferase MOCS3 OS=Mus musculus GN=Mocs3 PE=3 SV=1	1	4	4	4	27.1424	25.6975	27.429	27.653	20.404	27.7021	27.2718	26.7366	27.3447	27.5577	27.4646	27.2364	27.1202	26.8884	27.0391	27.6037	26.2285	27.5164	1.26396	0.303849	1.01122	0.570444	1.11152	0.539451	-0.152443	0.665447	148143000	5.44163e+07	1.80697e+08	211050000		218360000	162048000	1.11823e+08	1.70443e+08	197560000	185210000	158110000	1.45879e+08	1.24229e+08	1.37904e+08
Q9CQL7	Q9CQL7	MORF4 family-associated protein 1	Mrfap1	>sp|Q9CQL7|MOFA1_MOUSE MORF4 family-associated protein 1 OS=Mus musculus GN=Mrfap1 PE=1 SV=1	1	5	5	5	23.3569	23.4121	23.9853	22.4368	24.8435	21.9057	24.8032	25.0272	25.183	25.2815	25.4573	21.6203	24.0718	24.0104	23.9113	25.1082	25.2805	25.2809	1.2387	0.122631	0.674462	0.320304	1.89983	0.019636	0.661134	0.473244	1.07427e+07	1.11623e+07	16607500	5677300	30106000	3928900	2.92757e+07	3.41923e+07	3.80927e+07	40785000	46070000	3223700	1.76337e+07	1.68987e+07	15777000
Q80UZ2	Q80UZ2	Protein SDA1 homolog	Sdad1	>sp|Q80UZ2|SDA1_MOUSE Protein SDA1 homolog OS=Mus musculus GN=Sdad1 PE=1 SV=1	1	11	11	11	23.2292	22.685	21.3154	22.4445	22.7422	20.7853	23.2692	23.8415	21.0697	23.8772	23.9407	24.6186	23.7751	22.5659	23.5657	23.6722	24.3329	24.7205	1.2359	0.0799701	1.102	0.115456	2.04162	0.01116	0.805727	0.327453	9.83297e+06	6.74307e+06		5707600	7015700		10109200	15032000		15408000	16102000	25759000	14355800	6208900	12416000
Q9D1C9	Q9D1C9	Ribosomal RNA-processing protein 7 homolog A	Rrp7a	>sp|Q9D1C9|RRP7A_MOUSE Ribosomal RNA-processing protein 7 homolog A OS=Mus musculus GN=Rrp7a PE=2 SV=1	1	8	8	8	23.5494	23.4818	21.3154	24.5306	25.3553	24.7198	24.1422	24.9957	22.8148	25.5369	26.1939	26.6146	23.7574	23.9426	22.8222	25.5554	25.3074	25.1395	1.22428	0.16416	-0.318014	0.728618	1.50872	0.120765	0.284435	0.74515	12276500	11714500		24235000	42924000	27631000	1.85147e+07	33455000	7.37793e+06	48681000	76761000	102750000	14180000	1.61223e+07	7415800
Q8BP00	Q8BP00	IQ calmodulin-binding motif-containing protein 1	Iqcb1	>sp|Q8BP00|IQCB1_MOUSE IQ calmodulin-binding motif-containing protein 1 OS=Mus musculus GN=Iqcb1 PE=1 SV=2	1	3	3	3	24.8104	20.6933	22.9414	20.824	20.404	20.7853	25.4011	27.5813	23.0777	20.7458	20.4137	20.5838	26.7333	20.6538	23.2999	26.7593	20.7346	21.8762	1.22417	0.406467	1.81928	0.281814	1.3803	0.417763	0.156136	0.944194	29421150		8054700				4.4309e+07	200810000	8852700				1.11561e+08		10327000
Q9CR67	Q9CR67	Transmembrane protein 33	Tmem33	>sp|Q9CR67|TMM33_MOUSE Transmembrane protein 33 OS=Mus musculus GN=Tmem33 PE=2 SV=1	1	7	7	7	25.0739	25.5475	22.6811	24.5631	26.3271	24.0021	25.382	25.6182	25.209	25.063	27.1085	27.0457	25.3807	25.3424	24.5213	25.5871	25.8385	23.7951	1.20526	0.0901489	0.382341	0.639779	0.374446	0.679474	-0.830814	0.27149	3.53173e+07	4.90403e+07	6.72517e+06	24787000	84185000	16802000	4.37257e+07	51503000	3.87853e+07	35051000	144700000	138540000	43686000	4.25423e+07	24080000
Q8BTI7	Q8BTI7	Serine/threonine-protein phosphatase 6 regulatory ankyrin repeat subunit C	Ankrd52	>sp|Q8BTI7|ANR52_MOUSE Serine/threonine-protein phosphatase 6 regulatory ankyrin repeat subunit C OS=Mus musculus GN=Ankrd52 PE=1 SV=1	1	4	4	4	22.9472	23.2297	21.3154	20.824	24.0953	21.2595	24.258	23.2286	21.0697	23.0999	24.8899	24.3348	23.7137	23.0276	20.6883	24.6601	24.2749	25.5903	1.20162	0.152647	0.198025	0.847391	2.56324	0.0176266	1.36162	0.155659	8087000	9836200			17923000	2510400	2.00623e+07	9.82883e+06		8990000	31088000	21159000	13757000	8.55077e+06	1689700
Q99MI1	Q99MI1	ELKS/Rab6-interacting/CAST family member 1	Erc1	>sp|Q99MI1|RB6I2_MOUSE ELKS/Rab6-interacting/CAST family member 1 OS=Mus musculus GN=Erc1 PE=1 SV=1	1	15	15	13	22.0148	22.5594	22.8465	23.6191	23.6796	23.1466	23.0778	23.3794	22.8886	24.1624	25.1283	26.3574	22.0435	22.3689	22.4216	23.671	23.1682	24.0369	1.18801	0.0806722	-0.699656	0.116353	0.647701	0.164152	-0.540304	0.533747	4237600	6180800	7541800	12884000	13436000	9285600	8853600	10911800	7765450	18776000	36674000	85976000	4322800	5.41623e+06	5617850
O54786	O54786	DNA fragmentation factor subunit alpha	Dffa	>sp|O54786|DFFA_MOUSE DNA fragmentation factor subunit alpha OS=Mus musculus GN=Dffa PE=1 SV=2	1	6	6	6	23.5615	20.6933	21.3154	24.2875	24.4583	25.0499	23.4367	24.0889	24.3693	24.6667	24.5015	25.4	23.5975	23.7618	22.949	23.6945	20.7346	23.8403	1.18287	0.160391	0.208452	0.853268	-0.47119	0.719897	-1.65406	0.0681262	1.23803e+07			20477000	23050000	34736000	1.13543e+07	17843000	21671000	26633000	23752000	44276000	1.26927e+07	1.42237e+07	8097400
Q8BZX4	Q8BZX4	Splicing regulatory glutamine/lysine-rich protein 1	Srek1	>sp|Q8BZX4|SREK1_MOUSE Splicing regulatory glutamine/lysine-rich protein 1 OS=Mus musculus GN=Srek1 PE=2 SV=1	1	5	5	5	23.533	24.4323	21.3154	20.824	23.7349	23.0192	23.805	24.3211	24.5172	23.6817	23.6558	23.939	22.7392	24.041	23.4512	23.286	24.5396	24.0199	1.17682	0.0789974	0.600678	0.521245	1.13868	0.240287	-0.0381436	0.908171	12138000	22639000			13961000	8500900	14656000	2.09593e+07	24010500	13456000	13216000	16083000	7001300	1.72613e+07	11469000
Q6ZPL9	Q6ZPL9	ATP-dependent RNA helicase DDX55	Ddx55	>sp|Q6ZPL9|DDX55_MOUSE ATP-dependent RNA helicase DDX55 OS=Mus musculus GN=Ddx55 PE=1 SV=2	1	7	7	7	23.7743	23.2024	24.1894	23.4179	20.404	20.7853	24.2998	24.0624	23.9896	23.2687	23.4853	23.6684	23.2763	23.514	21.0702	24.4231	23.8449	23.2661	1.16681	0.116111	-0.00873559	0.993838	1.21581	0.259029	0.0489969	0.882171	14347600	9652100	19131000	11207000			2.06527e+07	1.75183e+07	16657000	10106000	11743000	13332000	1.0159e+07	1.19793e+07
P47930	P47930	Fos-related antigen 2	Fosl2	>sp|P47930|FOSL2_MOUSE Fos-related antigen 2 OS=Mus musculus GN=Fosl2 PE=1 SV=2	1	3	3	3	21.9127	20.6933	21.3154	20.824	20.404	20.7853	22.5918	23.3329	21.0697	23.4081	21.7879	20.5838	20.4021	22.4975	23.1239	22.3095	22.9816	23.3701	1.13991	0.0564613	1.01872	0.148817	1.89794	0.00160242	0.758029	0.334854	3948100						6321400	10566000		11131000	3620800			5921350	9141000
Q8R015	Q8R015	Biogenesis of lysosome-related organelles complex 1 subunit 5	Bloc1s5	>sp|Q8R015|BL1S5_MOUSE Biogenesis of lysosome-related organelles complex 1 subunit 5 OS=Mus musculus GN=Bloc1s5 PE=1 SV=1	1	4	4	4	26.7176	26.1413	22.7081	22.3403	25.436	26.1581	26.9254	27.9293	22.6002	26.6331	25.764	26.4812	27.0835	27.2167	21.0702	27.1135	24.13	25.9837	1.13863	0.315796	0.206561	0.909194	0.825536	0.536648	-0.313097	0.807115	1.10355e+08	7.40127e+07	6852100	5310100	45395000	74882000	127455000	255605000	6358200	104080000	56980000	93678000	142214000	155976000
Q99P31	Q99P31	Hsp70-binding protein 1	Hspbp1	>sp|Q99P31|HPBP1_MOUSE Hsp70-binding protein 1 OS=Mus musculus GN=Hspbp1 PE=2 SV=1	1	11	11	11	23.337	24.9716	24.2476	26.0357	26.09	25.7623	25.2914	25.967	25.8998	26.6791	26.5087	26.8942	24.5314	25.5231	23.513	25.9129	26.0523	25.8591	1.13268	0.0520194	-0.551542	0.493492	0.867398	0.232342	-0.265283	0.483041	1.05962e+07	3.28997e+07	1.99179e+07	68791000	71430000	56913000	41065000	6.55927e+07	6.26043e+07	107450000	95483000	124730000	24248000	4.82177e+07	11971000
P56394	P56394	Cytochrome c oxidase copper chaperone	Cox17	>sp|P56394|COX17_MOUSE Cytochrome c oxidase copper chaperone OS=Mus musculus GN=Cox17 PE=3 SV=2	1	1	1	1	22.2522	20.6933	22.2199	20.5202	22.4527	24.4339	23.397	23.3736	23.7574	20.4095	23.5926	24.8166	23.5316	23.2422	23.7403	23.0612	23.0475	24.7994	1.12909	0.207072	1.40933	0.142845	1.54068	0.141633	0.411595	0.681667	4995400		4884800	1503800	5740500	22664000	11045600	10868000	14180500	1392700	12650000	29549000	12126000	9922000	14013000
Q58FA4	Q58FA4	Transcription factor E2F8	E2f8	>sp|Q58FA4|E2F8_MOUSE Transcription factor E2F8 OS=Mus musculus GN=E2f8 PE=1 SV=1	1	3	3	3	23.5819	19.3226	21.706	25.562	28.0258	25.295	23.1395	25.2492	22.0318	27.4039	27.4575	24.9148	23.7718	23.8049	20.041	24.4175	23.0422	23.9261	1.11722	0.486583	-1.3763	0.516961	-0.12029	0.950312	-1.23751	0.386333	12556400	655685	3421000	49538000	273280000	41167000	9240400	39880500	4287900	177580000	184300000	31630000	14323100	14655000	1078835
Q80TP3	Q80TP3	E3 ubiquitin-protein ligase UBR5	Ubr5	>sp|Q80TP3|UBR5_MOUSE E3 ubiquitin-protein ligase UBR5 OS=Mus musculus GN=Ubr5 PE=1 SV=2	1	19	19	19	23.4092	20.6933	21.3154	23.5438	24.1782	23.463	23.6925	22.9242	24.4449	23.5305	23.6988	24.9825	23.5206	20.6538	23.6845	23.5241	23.1589	23.0692	1.11177	0.116219	-0.14751	0.893172	0.483582	0.585381	-0.628186	0.199637	1.11399e+07			12229000	18983000	11563000	1.35567e+07	7.95937e+06	22838000	12117000	13616000	33151000	1.20337e+07		13482000
Q9D773	Q9D773	39S ribosomal protein L2, mitochondrial	Mrpl2	>sp|Q9D773|RM02_MOUSE 39S ribosomal protein L2, mitochondrial OS=Mus musculus GN=Mrpl2 PE=2 SV=1	1	4	4	4	23.0394	23.4099	21.9989	20.824	20.404	20.7853	23.2216	23.277	22.2707	20.7458	23.5967	24.0138	22.7707	22.8891	21.0702	23.5865	23.6831	21.5729	1.11068	0.148221	0.499745	0.575702	1.20389	0.215029	0.0932037	0.914577	8.62077e+06	11145000	4191100				9781600	1.01644e+07	5059900		12686000	16938000	7156100	7767950
Q8CE46	Q8CE46	Pseudouridylate synthase 7 homolog-like protein	Pus7l	>sp|Q8CE46|PUS7L_MOUSE Pseudouridylate synthase 7 homolog-like protein OS=Mus musculus GN=Pus7l PE=2 SV=1	1	5	5	5	22.2748	22.35	21.3154	20.824	20.404	20.7853	22.7421	23.4304	21.0697	20.7458	23.3124	23.215	23.8004	23.4844	21.7353	22.875	23.7987	24.0483	1.09364	0.0945727	1.68112	0.0350261	2.2484	0.00428957	1.15476	0.169133	5.07433e+06	5346000					7.01527e+06	1.13042e+07			10417000	9737000	14609700	11736100	3491150
Q9Z0S9	Q9Z0S9	Prenylated Rab acceptor protein 1	Rabac1	>sp|Q9Z0S9|PRAF1_MOUSE Prenylated Rab acceptor protein 1 OS=Mus musculus GN=Rabac1 PE=1 SV=1	1	2	2	2	20.5517	20.6933	23.3095	20.824	24.0699	20.7853	20.2396	20.5767	24.6263	23.1307	24.5697	23.615	20.4021	20.6538	21.0702	20.4608	20.7346	23.1042	1.08739	0.309014	-0.996918	0.324112	-0.272432	0.808318	-1.35982	0.32361			10396000		17610000				25897000	9183900	24901000	12848000
B1AQJ2	B1AQJ2	Ubiquitin carboxyl-terminal hydrolase 36	Usp36	>sp|B1AQJ2|UBP36_MOUSE Ubiquitin carboxyl-terminal hydrolase 36 OS=Mus musculus GN=Usp36 PE=2 SV=1	1	11	11	11	26.1604	25.5244	21.3154	24.798	24.3768	23.7834	25.6489	25.6922	24.9275	24.5989	25.1854	26.3648	25.8809	24.9998	25.2036	25.883	26.5161	25.5613	1.07653	0.175743	1.03501	0.347783	1.66036	0.151047	0.583827	0.206421	7.50027e+07	48262000		29171000	21785000	14438000	5.26123e+07	5.42153e+07	31909500	25410000	38156000	86415000	6.17897e+07	3.35503e+07	38639550
P62862	P62862	40S ribosomal protein S30	Fau	>sp|P62862|RS30_MOUSE 40S ribosomal protein S30 OS=Mus musculus GN=Fau PE=1 SV=1	1	3	3	3	25.3633	26.5967	26.6749	25.8328	27.6346	24.5539	26.5886	27.1076	27.6691	28.0956	27.8833	25.6506	25.9238	27.342	26.8146	25.9476	27.4892	27.5965	1.05641	0.100142	0.584103	0.4349	0.901687	0.261721	-0.154723	0.819452	43164000	101488000	1.07141e+08	59767000	208380000	24629000	100914000	144610000	2.13423e+08	286820000	247580000	52675000	6.36563e+07	1.70127e+08	118035000
P17532	P17532	Tryptophan 5-hydroxylase 1	Tph1	>sp|P17532|TPH1_MOUSE Tryptophan 5-hydroxylase 1 OS=Mus musculus GN=Tph1 PE=2 SV=1	1	4	4	4	22.2078	20.6933	21.3154	20.824	20.404	20.7853	24.227	20.5767	21.0697	23.2357	22.8004	20.5838	22.8526	20.6538	21.0702	21.8972	20.7346	23.8747	1.04391	0.158264	0.487226	0.433019	1.13052	0.156846	0.0866176	0.93959	4844250						1.96357e+07			9877600	7304500		7574000
Q9D1R2	Q9D1R2	Protein KTI12 homolog	Kti12	>sp|Q9D1R2|KTI12_MOUSE Protein KTI12 homolog OS=Mus musculus GN=Kti12 PE=1 SV=1	1	6	6	6	22.592	23.8696	23.3104	22.593	20.404	22.9761	23.7095	24.3707	24.1563	21.8969	23.7536	24.1006	22.7554	23.9508	21.0702	24.2253	24.7956	24.7555	1.04042	0.118589	-0.0320686	0.972481	1.96796	0.0293741	0.927542	0.136859	6.32227e+06	1.53271e+07	10402000	6326800		8250500	13716900	2.16927e+07	18697250	3905000	14143000	17989000	7.08023e+06	1.62147e+07
P56183	P56183	Ribosomal RNA processing protein 1 homolog A	Rrp1	>sp|P56183|RRP1_MOUSE Ribosomal RNA processing protein 1 homolog A OS=Mus musculus GN=Rrp1 PE=2 SV=2	1	9	9	9	24.1692	25.3385	24.4327	25.3091	24.0606	25.0837	25.135	26.15	23.8801	26.5252	26.3392	26.6027	24.2259	25.2125	25.1832	25.602	26.4449	26.5086	1.03975	0.0625897	0.141593	0.737755	1.45287	0.00796277	0.413113	0.55501	18865000	4.24267e+07	22645300	41573000	17497000	35558000	3.68467e+07	7.44637e+07	1.54393e+07	96580000	84897000	101910000	1.96217e+07	3.88803e+07	3.80977e+07
P11370	P11370	Retrovirus-related Env polyprotein from Fv-4 locus	Fv4	>sp|P11370|ENV2_MOUSE Retrovirus-related Env polyprotein from Fv-4 locus OS=Mus musculus GN=Fv4 PE=4 SV=2	1	7	2	2	24.6344	24.3784	21.3154	20.824	20.404	20.7853	24.279	25.4549	21.0697	20.7458	24.154	22.8265	24.6854	25.6816	21.0702	24.33	24.4434	21.5729	1.03138	0.370133	1.75545	0.271118	1.39181	0.320585	0.360434	0.786996	26043500	21809000					20356000	45994000			18667000	7438200	26980000	5.38193e+07
Q99LL5	Q99LL5	Periodic tryptophan protein 1 homolog	Pwp1	>sp|Q99LL5|PWP1_MOUSE Periodic tryptophan protein 1 homolog OS=Mus musculus GN=Pwp1 PE=1 SV=1	1	6	6	6	24.0443	24.1885	21.3154	23.7105	24.6471	24.6616	24.4009	25.1241	23.6599	25.4277	25.2013	24.9411	23.5911	24.3839	23.7298	25.3783	25.8026	21.5729	1.03126	0.104086	0.140394	0.859659	0.490039	0.684235	-0.541223	0.591725	1.73003e+07	1.91193e+07		13727000	26273000	26538000	2.21517e+07	3.65683e+07	13254150	45133000	38578000	32211000	1.26368e+07	2.18923e+07	13912000
Q8BYN3	Q8BYN3	Inositol-tetrakisphosphate 1-kinase	Itpk1	>sp|Q8BYN3|ITPK1_MOUSE Inositol-tetrakisphosphate 1-kinase OS=Mus musculus GN=Itpk1 PE=2 SV=1	1	4	4	4	20.5517	20.6933	21.3154	20.824	22.0311	22.9059	23.146	20.5767	21.0697	22.9207	23.3629	23.4284	20.4021	20.6538	21.0702	24.4924	23.6439	21.5729	1.03049	0.136139	-0.678204	0.26814	1.84951	0.0517249	0.819018	0.413289					4285700	7859100	9.28177e+06			7939700	10788000	11289000
P61961	P61961	Ubiquitin-fold modifier 1	Ufm1	>sp|P61961|UFM1_MOUSE Ubiquitin-fold modifier 1 OS=Mus musculus GN=Ufm1 PE=1 SV=1	1	3	3	3	24.5516	26.1865	23.4262	20.824	20.404	25.5263	24.6854	26.2794	25.2485	20.5209	25.1391	25.1733	25.398	26.298	24.1085	24.31	25.8705	25.057	1.02134	0.445609	1.78174	0.274342	1.59273	0.315566	0.57139	0.659988	24590000	7.63697e+07	11271750			48325000	2.69803e+07	8.14517e+07	3.98603e+07	1504600	36950000	37837000	44214000	8.25087e+07	1.80874e+07
A2AVJ5	A2AVJ5	Proline-rich protein 5-like	Prr5l	>sp|A2AVJ5|PRR5L_MOUSE Proline-rich protein 5-like OS=Mus musculus GN=Prr5l PE=1 SV=1	1	1	1	1	20.5517	20.6933	21.3154	20.824	20.404	24.0579	20.2396	20.5767	21.0697	24.2348	24.2137	23.6381	20.4021	20.6538	21.0702	20.4608	20.7346	21.5729	1.02106	0.311142	-0.599012	0.497008	-0.38498	0.666136	-1.40604	0.261918						17464000				19742000	19456000	13055000
Q8VCL2	Q8VCL2	Protein SCO2 homolog, mitochondrial	Sco2	>sp|Q8VCL2|SCO2_MOUSE Protein SCO2 homolog, mitochondrial OS=Mus musculus GN=Sco2 PE=2 SV=1	1	4	4	4	23.0736	20.6933	21.3154	20.824	20.404	20.7853	23.4502	23.3534	24.6559	20.7458	20.4137	20.5838	23.1595	23.1469	21.0702	23.6479	20.7346	23.2458	1.01787	0.25763	1.27627	0.127236	1.36015	0.14646	0.342283	0.791903	8.82797e+06						1.14606e+07	10717000	26435000				9369500	9288000
Q924Z4	Q924Z4	Ceramide synthase 2	Cers2	>sp|Q924Z4|CERS2_MOUSE Ceramide synthase 2 OS=Mus musculus GN=Cers2 PE=1 SV=1	1	6	6	6	25.9565	26.2474	25.3982	20.824	26.3012	26.6991	25.8884	26.3331	26.4993	25.8334	26.4151	26.5582	25.846	26.2842	24.6413	25.7372	26.0577	25.5736	1.01685	0.289592	0.352762	0.802288	0.551761	0.68869	-0.465087	0.0622538	65116000	7.96627e+07	44220000		82692000	108950000	6.21147e+07	8.45407e+07	94862000	59789000	89483000	98812000	60315000	81720000	26168500
Q80YV3	Q80YV3	Transformation/transcription domain-associated protein	Trrap	>sp|Q80YV3|TRRAP_MOUSE Transformation/transcription domain-associated protein OS=Mus musculus GN=Trrap PE=1 SV=2	1	18	18	18	28.2962	28.206	21.3154	27.9934	27.2656	28.1255	28.2196	27.8522	29.1319	27.4317	27.005	27.6544	28.4739	27.5724	29.5429	28.4252	27.5977	28.7997	1.01542	0.401914	1.6627	0.355857	1.40716	0.423758	0.391741	0.456394	3.29617e+08	309640000		267210000	161350000	292830000	3.12577e+08	242290000	588260000	181030000	134680000	211250000	372820000	1.99577e+08	782170000
Q8K2C7	Q8K2C7	Protein OS-9	Os9	>sp|Q8K2C7|OS9_MOUSE Protein OS-9 OS=Mus musculus GN=Os9 PE=1 SV=2	1	15	15	15	24.5623	24.7853	24.4009	23.3733	25.2327	23.3935	25.1993	25.8496	25.1799	25.5626	25.0773	24.8484	25.0275	25.6664	25.2902	25.0649	25.0066	25.09	0.994851	0.0156309	1.03671	0.0624618	0.762503	0.135925	-0.232348	0.317182	24773000	28914000	2.2152e+07	10866000	39427000	11019000	3.85257e+07	60464000	3.80107e+07	49556000	35401000	30208000	3.41993e+07	53256000	41031000
Q76KJ5	Q76KJ5	DNA-directed RNA polymerase I subunit RPA34	Cd3eap	>sp|Q76KJ5|RPA34_MOUSE DNA-directed RNA polymerase I subunit RPA34 OS=Mus musculus GN=Cd3eap PE=1 SV=2	1	7	7	7	20.8642	23.2208	24.7758	22.5023	23.3893	22.999	23.2111	23.515	24.1357	24.2143	23.9053	24.7324	21.8195	22.9591	23.8382	23.7279	23.7057	24.6024	0.993726	0.1096	-0.0862791	0.922327	1.05345	0.222671	0.0597263	0.8782	1908700	9.77563e+06	28725500	5941200	10987000	8382600	9.71013e+06	11987300	1.84317e+07	19464000	15711000	27873000	3.70111e+06	8.15433e+06	1.49969e+07
Q9D1M7	Q9D1M7	Peptidyl-prolyl cis-trans isomerase FKBP11	Fkbp11	>sp|Q9D1M7|FKB11_MOUSE Peptidyl-prolyl cis-trans isomerase FKBP11 OS=Mus musculus GN=Fkbp11 PE=1 SV=1	1	3	3	3	22.7987	21.8408	21.3154	23.4525	23.2235	22.6464	23.7032	23.0248	23.8792	23.9911	24.0084	22.6312	23.0868	22.4651	21.0702	23.6123	23.3848	21.5729	0.993425	0.0355739	-0.338849	0.605525	0.310413	0.646125	-0.683012	0.250129	7296150	3756000		11479000	9794500	6565000	1.36573e+07	8534250	15429350	16674000	16875000	6496200	8.90897e+06	5789900
Q5F2E7	Q5F2E7	Nuclear fragile X mental retardation-interacting protein 2	Nufip2	>sp|Q5F2E7|NUFP2_MOUSE Nuclear fragile X mental retardation-interacting protein 2 OS=Mus musculus GN=Nufip2 PE=1 SV=1	1	12	12	12	23.3406	23.6162	24.1911	23.4606	24.2746	24.0571	24.3658	25.0029	24.8501	24.6591	24.9044	25.1181	23.824	24.4636	24.3691	24.7945	24.8266	25.6217	0.993369	0.000503588	0.395546	0.189895	1.25759	0.00391066	0.264217	0.306017	1.06222e+07	1.2858e+07	19153000	11544000	20295000	17454000	21619000	3.36217e+07	3.02427e+07	26492000	31403000	36417000	1.48503e+07	23135000	21669000
Q64281;Q61450	Q64281	Leukocyte immunoglobulin-like receptor subfamily B member 4	Lilrb4	>sp|Q64281|LIRB4_MOUSE Leukocyte immunoglobulin-like receptor subfamily B member 4 OS=Mus musculus GN=Lilrb4 PE=1 SV=1	2	6	6	6	25.6807	25.3598	25.8797	24.8782	24.5802	25.1472	25.9943	26.4575	26.7413	26.2558	25.873	26.1609	26.4936	27.0408	27.6451	26.1302	26.5229	26.5683	0.992829	0.00188312	1.80553	0.00163708	1.15284	0.00696063	0.16001	0.470462	5.37837e+07	4.30597e+07	6.17387e+07	30837000	25083000	37159000	6.68443e+07	9.21487e+07	1.12183e+08	80128000	61453000	75026000	9.44857e+07	1.38063e+08	209900000
Q9CPP0	Q9CPP0	Nucleoplasmin-3	Npm3	>sp|Q9CPP0|NPM3_MOUSE Nucleoplasmin-3 OS=Mus musculus GN=Npm3 PE=2 SV=3	1	4	4	4	25.4375	26.8246	26.6451	26.4303	27.263	26.6494	27.2462	27.6573	27.2474	27.8217	27.9126	27.3124	25.9	26.2345	26.3205	27.8419	27.7553	27.5526	0.991267	0.00507429	-0.39002	0.331087	1.17493	0.0152616	0.183662	0.363256	4.54417e+07	1.18855e+08	104950000	90431000	161060000	105260000	1.59193e+08	2.11683e+08	159320000	237230000	252650000	166670000	6.26143e+07	7.89513e+07	83802000
Q921Y2	Q921Y2	U3 small nucleolar ribonucleoprotein protein IMP3	Imp3	>sp|Q921Y2|IMP3_MOUSE U3 small nucleolar ribonucleoprotein protein IMP3 OS=Mus musculus GN=Imp3 PE=2 SV=1	1	6	6	6	22.9506	23.1781	23.7025	22.9082	24.627	22.0355	24.207	23.5037	24.4197	24.5049	25.4705	23.2252	23.7034	22.948	24.0931	24.3757	24.1034	23.9316	0.9882	0.0675512	0.347832	0.557388	0.903252	0.130178	-0.0849483	0.865817	8.10643e+06	9490600	13651000	7871200	25910000	4298800	19366000	11893900	2.24413e+07	23808000	46494000	9805700	1.3659e+07	8091550	17895500
Q8R4G6	Q8R4G6	Alpha-1,6-mannosylglycoprotein 6-beta-N-acetylglucosaminyltransferase A	Mgat5	>sp|Q8R4G6|MGT5A_MOUSE Alpha-1,6-mannosylglycoprotein 6-beta-N-acetylglucosaminyltransferase A OS=Mus musculus GN=Mgat5 PE=2 SV=1	1	13	13	13	23.0436	23.5569	21.3154	23.6219	24.8852	23.5788	23.9963	23.5689	22.002	26.0413	25.7856	24.5359	24.277	24.652	22.8579	22.6576	22.8938	21.5729	0.988051	0.230424	0.595342	0.471021	-0.958891	0.238427	-1.94694	0.0753769	8.64593e+06	1.23407e+07		12909000	30987000	12529000	1.67347e+07	12443500	4200200	69056000	57843000	24324000	2.03287e+07	26362000	7601850
Q8CI11	Q8CI11	Guanine nucleotide-binding protein-like 3	Gnl3	>sp|Q8CI11|GNL3_MOUSE Guanine nucleotide-binding protein-like 3 OS=Mus musculus GN=Gnl3 PE=1 SV=2	1	18	18	18	25.831	26.1248	24.9048	26.2805	25.6035	25.5954	27.1734	27.1348	26.509	26.042	26.866	26.5232	25.9335	25.6533	24.6024	27.6379	27.7199	27.6618	0.984734	0.00410913	-0.326922	0.433626	1.94989	0.000278768	0.965156	0.00749849	5.96907e+07	7.31737e+07	3.14107e+07	81512000	50981000	50696000	1.51357e+08	1.47363e+08	9.54983e+07	69090000	122310000	96446000	6.40847e+07	5.27747e+07	2.54713e+07
Q3TFK5	Q3TFK5	G patch domain-containing protein 4	Gpatch4	>sp|Q3TFK5|GPTC4_MOUSE G patch domain-containing protein 4 OS=Mus musculus GN=Gpatch4 PE=1 SV=1	1	3	3	3	20.5517	20.6933	21.3154	20.5943	21.878	21.1853	20.2396	22.453	22.3658	22.2891	22.3036	22.457	20.4021	21.3891	22.0964	22.7546	22.0841	23.5806	0.981693	0.0397366	0.259554	0.58017	1.7701	0.00400793	0.788407	0.226258				1583100	3854200	2384600		5.74167e+06	5404800	5124800	5176700	5757400		2746450	4484150
Q9Z0E0	Q9Z0E0	Neurochondrin	Ncdn	>sp|Q9Z0E0|NCDN_MOUSE Neurochondrin OS=Mus musculus GN=Ncdn PE=1 SV=1	1	8	8	8	23.1277	22.8243	23.2153	23.2826	23.7615	22.2865	23.9405	23.7581	23.3368	24.6653	24.7685	23.9142	23.4555	22.783	24.1813	24.0255	24.2771	24.8592	0.980919	0.00877554	0.390291	0.357563	1.30428	0.00609962	0.323358	0.407278	9165200	7.42663e+06	9738500	10204000	14221000	5115600	1.60993e+07	14187400	10594150	26607000	28580000	15809000	11503000	7.21717e+06	19024000
Q8K4F6	Q8K4F6	Probable 28S rRNA (cytosine-C(5))-methyltransferase	Nsun5	>sp|Q8K4F6|NSUN5_MOUSE Probable 28S rRNA (cytosine-C(5))-methyltransferase OS=Mus musculus GN=Nsun5 PE=2 SV=2	1	3	3	3	20.5517	20.6933	21.3154	20.824	21.0874	20.8759	21.6058	21.4886	21.4785	22.5917	21.9396	22.1154	20.9538	20.6538	21.0702	22.4168	22.1168	21.5729	0.978648	0.000916249	0.00129174	0.994571	1.14421	0.00162963	0.165564	0.606553					2228200	1924300	3191500	2942400	2922000	6321100	4022200	4543700	2031000
Q64152	Q64152	Transcription factor BTF3	Btf3	>sp|Q64152|BTF3_MOUSE Transcription factor BTF3 OS=Mus musculus GN=Btf3 PE=1 SV=3	1	13	13	13	29.0022	29.6135	28.1505	28.0444	28.7525	29.1801	30.3685	30.3319	29.1655	29.4822	29.4104	29.8389	29.6211	29.6192	28.0068	30.7815	30.3502	28.9476	0.975689	0.0125415	0.291823	0.581797	1.23588	0.0467435	0.260189	0.597221	5.37707e+08	8.21383e+08	297950000	276830000	452230000	608260000	1.38623e+09	1.35147e+09	602120000	749940000	713530000	960290000	825750000	8.24633e+08	2.697e+08
Q9WUR9	Q9WUR9	Adenylate kinase 4, mitochondrial	Ak4	>sp|Q9WUR9|KAD4_MOUSE Adenylate kinase 4, mitochondrial OS=Mus musculus GN=Ak4 PE=1 SV=1	1	7	7	7	23.2922	22.489	21.3154	24.0192	23.3703	23.022	23.8858	23.7934	23.7423	24.1909	23.7918	23.9412	22.7415	22.8346	22.5926	23.7897	23.6883	21.5729	0.972898	0.0301362	-0.195127	0.736599	0.0989399	0.895957	-0.873958	0.113363	10272000	5886400		17002000	10843000	8517500	1.55003e+07	14539000	14032500	19151000	14523000	16107000	7012350	7479750	6324900
P35980	P35980	60S ribosomal protein L18	Rpl18	>sp|P35980|RL18_MOUSE 60S ribosomal protein L18 OS=Mus musculus GN=Rpl18 PE=2 SV=3	1	12	12	12	29.9961	29.4396	28.9512	31.9717	30.923	31.0233	31.1492	30.7981	30.6261	31.8978	31.5237	32.1351	30.6475	30.3198	29.454	31.521	30.7331	31.0437	0.970835	0.091783	-0.24375	0.741768	0.715067	0.333327	-0.255768	0.532991	1.07087e+09	7.28143e+08	5.19013e+08	4211600000	2035900000	2182500000	2381500000	1867000000	1.65723e+09	4001200000	3087400000	4716600000	1.68193e+09	1.34023e+09	735410000
Q66JV4;Q80YR9	Q66JV4;Q80YR9	RNA-binding protein 12B-B;RNA-binding protein 12B-A	Rbm12b2;Rbm12b1	>sp|Q66JV4|R12BB_MOUSE RNA-binding protein 12B-B OS=Mus musculus GN=Rbm12b2 PE=2 SV=2;>sp|Q80YR9|R12BA_MOUSE RNA-binding protein 12B-A OS=Mus musculus GN=Rbm12b1 PE=1 SV=2	2	6	6	6	23.8233	24.1479	26.0462	21.5107	24.8735	24.5027	23.7523	23.7143	25.8187	24.6792	28.4004	24.3156	24.2024	24.3795	24.9597	23.6389	23.5924	25.4871	0.962685	0.336288	0.363144	0.702186	0.0887391	0.930914	-0.873945	0.469283	1.48437e+07	18589000	69295000	2987900	30737000	23771000	1.41308e+07	1.37633e+07	59184000	26864000	354290000	20880000	19304000	21826000	32630000
Q80TJ7	Q80TJ7	Histone lysine demethylase PHF8	Phf8	>sp|Q80TJ7|PHF8_MOUSE Histone lysine demethylase PHF8 OS=Mus musculus GN=Phf8 PE=1 SV=2	1	5	4	4	20.5517	24.7175	24.1418	24.9203	24.645	24.9418	25.2608	24.8152	24.2409	24.5456	26.0242	24.8058	20.4021	24.8106	24.2694	24.8534	24.9764	24.0152	0.962416	0.223912	-0.825612	0.564736	0.62866	0.564336	-0.333756	0.455811		2.75873e+07	1.85097e+07	31750000	26236000	32227000	40203000	29521000	1.98257e+07	24489000	68242000	29329000		29427000	20222000
Q4FZF3	Q4FZF3	Probable ATP-dependent RNA helicase DDX49	Ddx49	>sp|Q4FZF3|DDX49_MOUSE Probable ATP-dependent RNA helicase DDX49 OS=Mus musculus GN=Ddx49 PE=2 SV=1	1	6	6	6	24.1078	24.3061	24.0568	23.667	23.694	24.2427	24.493	25.0821	25.5398	24.8293	24.5699	25.3216	24.4566	24.4683	24.4956	25.7275	25.4523	25.4007	0.960224	0.000810931	0.461104	0.0254353	1.51443	5.67159e-05	0.554202	0.0685771	18078800	2.07433e+07	17451000	13319000	13571000	19851000	2.36123e+07	3.55187e+07	4.87817e+07	29811000	24905000	41933000	23024000	2.32113e+07	23654000
Q91YK2	Q91YK2	Ribosomal RNA processing protein 1 homolog B	Rrp1b	>sp|Q91YK2|RRP1B_MOUSE Ribosomal RNA processing protein 1 homolog B OS=Mus musculus GN=Rrp1b PE=1 SV=2	1	25	25	25	25.1425	25.5561	25.8288	26.7892	26.7993	26.8116	26.7281	26.7989	26.6741	27.4841	27.5042	27.4772	25.4313	25.6386	25.783	26.6045	26.3785	26.9624	0.95649	0.0201101	-0.536949	0.269032	0.493887	0.314743	-0.462604	0.132837	3.70383e+07	49334000	59599000	115970000	116790000	117790000	1.11163e+08	116752000	107080000	187730000	190360000	186830000	4.52473e+07	52239000	57736000
Q9EQ61	Q9EQ61	Pescadillo homolog	Pes1	>sp|Q9EQ61|PESC_MOUSE Pescadillo homolog OS=Mus musculus GN=Pes1 PE=1 SV=1	1	16	16	16	25.9838	25.5066	26.5967	26.3632	26.4541	25.8066	26.9517	27.0343	27.2704	27.1983	27.1636	26.8293	25.935	26.0948	26.1443	27.2749	27.071	27.7539	0.956104	0.000424519	-0.0604696	0.819794	1.2481	0.00323476	0.291997	0.12133	6.63593e+07	4.76693e+07	1.01483e+08	86323000	91934000	58688000	129800000	1.37447e+08	1.61887e+08	153990000	150330000	119240000	6.41507e+07	7.16667e+07	7.41677e+07
Q9CPR1	Q9CPR1	RWD domain-containing protein 4	Rwdd4	>sp|Q9CPR1|RWDD4_MOUSE RWD domain-containing protein 4 OS=Mus musculus GN=Rwdd4 PE=2 SV=1	1	7	7	7	22.7819	22.9116	22.7822	24.1489	25.0658	24.541	24.3224	22.8157	23.5724	25.9372	25.4077	25.9036	23.6928	22.906	23.7575	24.4428	25.0425	24.234	0.954594	0.1854	-0.253148	0.699129	0.867844	0.206231	-0.0867507	0.915879	7.21163e+06	7890150	7213200	18601000	35120000	24411000	20978000	7382800	12474250	64249000	44511000	62771000	1.35591e+07	7859400	1.41817e+07
Q91YU8	Q91YU8	Suppressor of SWI4 1 homolog	Ppan	>sp|Q91YU8|SSF1_MOUSE Suppressor of SWI4 1 homolog OS=Mus musculus GN=Ppan PE=1 SV=2	1	11	11	11	22.7756	24.1094	23.5137	24.9059	24.7448	24.2891	25.5501	26.5432	22.9452	25.5521	23.9048	25.5578	24.3823	24.68	23.2048	26.1458	26.3752	23.7957	0.952434	0.161552	0.0326165	0.955254	1.38246	0.0964365	0.430022	0.666477	7180400	18099000	11976850	31436000	28115000	20499000	49131000	97792000	8.07573e+06	49197000	15706000	49393000	2.18673e+07	2.68803e+07	9.66823e+06
Q8VE80	Q8VE80	THO complex subunit 3	Thoc3	>sp|Q8VE80|THOC3_MOUSE THO complex subunit 3 OS=Mus musculus GN=Thoc3 PE=2 SV=1	1	3	3	3	23.0245	22.8754	23.4515	20.824	23.112	20.7853	23.21	23.5021	23.0069	23.4447	23.3153	23.3059	23.08	22.865	23.3821	23.3258	23.4757	23.4793	0.952042	0.085276	0.76358	0.329601	1.08149	0.178321	0.129444	0.280215	8.53237e+06	7694400	1.14712e+07		9065600		9703300	11880200	8.42907e+06	11417000	10438000	10370000	8866850	7639500	10932100
O09131	O09131	Glutathione S-transferase omega-1	Gsto1	>sp|O09131|GSTO1_MOUSE Glutathione S-transferase omega-1 OS=Mus musculus GN=Gsto1 PE=2 SV=2	1	15	15	13	26.2751	26.2951	26.2728	26.6724	26.6132	27.5862	27.6618	27.5272	27.2972	27.6477	27.6815	27.6046	26.2084	26.0094	26.444	27.6779	27.6194	27.3426	0.950903	0.00128534	-0.39849	0.244322	0.927512	0.0201755	-0.0233907	0.837237	8.12057e+07	8.23403e+07	81077000	106950000	102650000	201500000	2.12347e+08	193430000	1.64923e+08	210280000	215260000	204080000	77538000	6.75487e+07	91296000
P13597	P13597	Intercellular adhesion molecule 1	Icam1	>sp|P13597|ICAM1_MOUSE Intercellular adhesion molecule 1 OS=Mus musculus GN=Icam1 PE=1 SV=1	1	12	12	12	25.9289	25.4803	26.2667	26.6549	26.9614	26.6313	26.6502	26.8025	26.6032	28.5469	27.2786	27.7428	28.112	27.9627	28.2116	27.7615	27.8924	28.5402	0.95016	0.0322177	1.77488	0.0010091	1.74411	0.00190974	0.793954	0.143334	6.38813e+07	46808000	8.07363e+07	105660000	130670000	103950000	1.05318e+08	117050000	101945000	392180000	162810000	224610000	2.90113e+08	2.61577e+08	310850000
Q80Y44	Q80Y44	Probable ATP-dependent RNA helicase DDX10	Ddx10	>sp|Q80Y44|DDX10_MOUSE Probable ATP-dependent RNA helicase DDX10 OS=Mus musculus GN=Ddx10 PE=1 SV=2	1	18	18	18	24.5021	24.8972	24.5057	24.5718	25.7351	25.1307	25.5697	25.6486	24.2194	26.1503	26.5754	26.8579	25.0149	25.0564	24.0403	26.4851	26.5831	27.2199	0.946421	0.0529508	-0.186583	0.621973	1.87221	0.000706372	0.925787	0.15516	2.37613e+07	3.12467e+07	23821000	24938000	55853000	36736000	4.98017e+07	5.26007e+07	19532500	74476000	99998000	121630000	3.39037e+07	3.48913e+07	17252500
Q60989	Q60989	E3 ubiquitin-protein ligase XIAP	Xiap	>sp|Q60989|XIAP_MOUSE E3 ubiquitin-protein ligase XIAP OS=Mus musculus GN=Xiap PE=1 SV=2	1	2	2	2	20.5517	20.6933	21.3154	20.824	20.404	20.7853	20.2396	20.5767	21.0697	22.5091	23.0399	22.8078	20.4021	20.6538	21.0702	20.4608	20.7346	21.5729	0.944864	0.0964278	-0.0535836	0.819418	0.160448	0.594502	-0.784416	0.337842										5969200	8624100	7342200
Q8R2M2	Q8R2M2	Deoxynucleotidyltransferase terminal-interacting protein 2	Dnttip2	>sp|Q8R2M2|TDIF2_MOUSE Deoxynucleotidyltransferase terminal-interacting protein 2 OS=Mus musculus GN=Dnttip2 PE=1 SV=1	1	20	20	20	24.4762	23.737	23.7681	24.5003	25.7507	24.7108	25.2358	24.7706	24.4768	25.5053	26.0187	26.5979	24.5498	24.4688	24.4361	25.8942	25.2536	25.8296	0.943653	0.0578658	-0.00562939	0.990191	1.16862	0.0389532	0.224966	0.659346	23339000	13980900	1.42857e+07	23732000	56459000	27460000	39513000	28621000	23348000	47627000	67983000	101570000	2.45603e+07	2.32187e+07	22698000
Q7TPE5	Q7TPE5	Probable RNA polymerase II nuclear localization protein SLC7A6OS	Slc7a6os	>sp|Q7TPE5|S7A6O_MOUSE Probable RNA polymerase II nuclear localization protein SLC7A6OS OS=Mus musculus GN=Slc7a6os PE=1 SV=1	1	3	3	3	22.0016	21.7272	22.7472	20.4963	22.5081	22.042	22.5854	22.7988	23.4568	22.5075	22.8991	22.8702	22.158	22.2912	23.1744	22.7674	22.744	23.0506	0.932577	0.0237401	0.620791	0.267962	0.933623	0.0907168	0.00104562	0.996172	4198900	3471600	7040250	1479100	5965100	4318300	6.29353e+06	7.29667e+06	11513000	5962400	7822100	7667100	4679750	5.13237e+06	9466300
O88379	O88379	Bromodomain adjacent to zinc finger domain protein 1A	Baz1a	>sp|O88379|BAZ1A_MOUSE Bromodomain adjacent to zinc finger domain protein 1A OS=Mus musculus GN=Baz1a PE=1 SV=3	1	32	32	32	25.9475	26.2151	26.0801	25.6619	26.0461	26.0153	26.8536	26.807	26.9876	26.9192	26.9197	27.0611	26.2222	25.7733	25.8681	26.7519	26.9629	26.9702	0.930358	6.42429e-07	-0.0397905	0.787985	0.900675	0.000138918	-0.0296831	0.691872	6.47107e+07	7.78977e+07	70940000	53089000	69286000	67825000	1.21264e+08	117410000	1.33067e+08	126910000	126950000	140020000	78284000	5.73503e+07	6.12452e+07
Q9DCA5	Q9DCA5	Ribosome biogenesis protein BRX1 homolog	Brix1	>sp|Q9DCA5|BRX1_MOUSE Ribosome biogenesis protein BRX1 homolog OS=Mus musculus GN=Brix1 PE=2 SV=3	1	10	10	10	25.4516	26.3583	24.7064	26.246	26.331	26.0515	26.4021	26.9051	25.8473	27.1644	26.7567	27.6385	25.7115	26.0064	25.5754	27.4241	27.4885	25.6596	0.92825	0.0303275	-0.0929908	0.823219	0.999975	0.114421	0.0717243	0.897889	45887000	8.60263e+07	27376000	79585000	84414000	69546000	88679000	125676000	60370000	150420000	113390000	208940000	54947000	6.74087e+07	49999500
Q99N95	Q99N95	39S ribosomal protein L3, mitochondrial	Mrpl3	>sp|Q99N95|RM03_MOUSE 39S ribosomal protein L3, mitochondrial OS=Mus musculus GN=Mrpl3 PE=2 SV=1	1	5	5	5	22.8258	23.1371	21.3154	20.824	22.8695	22.9534	22.9794	23.2437	23.2512	23.1332	23.27	23.5859	22.8494	22.9899	23.6446	23.0733	23.1103	23.4127	0.923	0.0486399	0.840417	0.211678	0.87792	0.183071	-0.0450801	0.754641	7434600	9.22473e+06			7663200	8122200	8.26943e+06	9932000	9984400	9199800	10115000	12591000	7557000	8330000	13114300
O88508;O88509	O88508	DNA (cytosine-5)-methyltransferase 3A	Dnmt3a	>sp|O88508|DNM3A_MOUSE DNA (cytosine-5)-methyltransferase 3A OS=Mus musculus GN=Dnmt3a PE=1 SV=2	2	12	12	12	23.2701	23.3666	21.3154	23.9193	24.0855	23.6649	24.2061	24.1817	23.9449	24.1739	24.2939	24.3352	24.8183	24.6476	24.5179	24.2846	24.2003	24.2006	0.918952	0.0511484	1.39093	0.0549466	0.958196	0.155601	0.0392435	0.652097	10115600	1.08159e+07		15865000	17801000	13300000	19353000	1.90293e+07	16148000	18926000	20568000	21165000	29583000	26282000	2.40227e+07
P35330	P35330	Intercellular adhesion molecule 2	Icam2	>sp|P35330|ICAM2_MOUSE Intercellular adhesion molecule 2 OS=Mus musculus GN=Icam2 PE=1 SV=1	1	4	4	4	22.8647	22.842	23.7295	20.824	20.404	20.7853	23.8941	23.8879	24.548	20.7458	23.2905	20.5838	23.1389	23.1016	23.3993	24.2618	24.257	24.0264	0.916762	0.335286	1.30501	0.163809	2.27347	0.0301167	1.35671	0.229081	7637800	7518550	13909000				15590000	1.55227e+07	24530000		10260000		9236300	9.00097e+06	11063450
Q923W1	Q923W1	Trimethylguanosine synthase	Tgs1	>sp|Q923W1|TGS1_MOUSE Trimethylguanosine synthase OS=Mus musculus GN=Tgs1 PE=1 SV=2	1	7	7	7	22.0994	22.1969	21.3154	22.2178	22.9694	22.5118	22.7776	23.234	23.6134	22.8356	23.0701	23.2402	22.2959	22.5687	23.1327	23.4764	23.4605	24.3951	0.910036	0.00510944	0.447314	0.257585	1.55888	0.00474263	0.648844	0.0491341	4493500	4807500		4877900	8212800	5980200	7190150	9866000	12833000	7485300	8806300	9908300	5.14907e+06	6.22107e+06	9196700
Q922Q2	Q922Q2	Serine/threonine-protein kinase RIO1	Riok1	>sp|Q922Q2|RIOK1_MOUSE Serine/threonine-protein kinase RIO1 OS=Mus musculus GN=Riok1 PE=2 SV=2	1	5	5	5	23.466	23.0334	21.3154	24.1094	23.5409	23.7361	24.0334	24.2984	24.1427	24.088	24.5349	23.5471	24.1785	23.8187	23.2384	24.4417	23.5369	24.1693	0.9072	0.0586123	0.544984	0.406443	0.849097	0.210495	-0.058103	0.831693	1.15873e+07	8.58533e+06		18099000	12204000	13973000	1.71697e+07	20632000	18522000	17833000	24307000	12257000	1.89867e+07	1.47957e+07	9896200
Q99J95	Q99J95	Cyclin-dependent kinase 9	Cdk9	>sp|Q99J95|CDK9_MOUSE Cyclin-dependent kinase 9 OS=Mus musculus GN=Cdk9 PE=1 SV=1	1	9	8	8	24.354	24.3306	24.7962	21.399	24.7135	22.7733	24.8329	24.8557	24.8648	25.0984	24.6959	23.4611	24.4076	24.5351	24.8753	25.072	24.8191	25.4727	0.907045	0.163996	0.878275	0.317435	1.39351	0.133165	0.486469	0.234108	2.14423e+07	2.10983e+07	29135000	2765200	27511000	7168600	2.98847e+07	3.03603e+07	30553000	35923000	27177000	11548000	22255000	2.43113e+07	30777000
Q99LN9	Q99LN9	Deoxyhypusine hydroxylase	Dohh	>sp|Q99LN9|DOHH_MOUSE Deoxyhypusine hydroxylase OS=Mus musculus GN=Dohh PE=2 SV=2	1	4	4	4	22.8175	22.1753	22.8277	22.5962	22.7956	23.1153	22.9208	22.9252	22.9689	24.1729	24.2359	24.5446	22.8133	22.2466	22.8248	24.9572	22.8104	24.5769	0.906802	0.0230235	-0.0930493	0.692575	1.39353	0.0213452	0.486732	0.465165	7391900	4736200	7444450	6340600	7280500	9086400	7940700	7.96503e+06	8209750	18913000	19758000	24472000	7370150	4976000	7429550
Q9DCG9	Q9DCG9	Multifunctional methyltransferase subunit TRM112-like protein	Trmt112	>sp|Q9DCG9|TR112_MOUSE Multifunctional methyltransferase subunit TRM112-like protein OS=Mus musculus GN=Trmt112 PE=2 SV=1	1	5	5	5	26.3145	26.5012	24.3304	25.857	27.1449	26.1313	26.2491	26.4472	27.6612	26.7438	27.9026	26.7095	26.3794	26.6416	26.2047	26.0919	26.6047	24.5545	0.90566	0.0849233	0.361977	0.546503	-0.2962	0.682496	-1.20186	0.0725891	83455000	94984000	2.10947e+07	60778000	148400000	73504000	7.97547e+07	9.14927e+07	212245000	112380000	250910000	109740000	8.72933e+07	1.04691e+08	77337800
Q9D0D5	Q9D0D5	General transcription factor IIE subunit 1	Gtf2e1	>sp|Q9D0D5|T2EA_MOUSE General transcription factor IIE subunit 1 OS=Mus musculus GN=Gtf2e1 PE=2 SV=1	1	9	9	9	24.2635	24.3841	24.3273	23.6347	24.1189	20.7853	24.7273	24.863	24.4719	24.8389	23.588	24.4205	24.5511	24.4286	24.6442	25.1187	24.9026	24.7375	0.899305	0.166775	0.955658	0.290899	1.33397	0.155759	0.43467	0.182629	2.01397e+07	21895000	21050000	13024000	18218000		2.77747e+07	3.05153e+07	2.32697e+07	30009000	12609000	22455000	2.45817e+07	2.25813e+07	26220000
Q8C3I8	Q8C3I8	Protein HGH1 homolog	Hgh1	>sp|Q8C3I8|HGH1_MOUSE Protein HGH1 homolog OS=Mus musculus GN=Hgh1 PE=2 SV=1	1	7	7	7	23.2788	24.058	23.9343	23.914	23.9567	22.804	24.7316	24.7153	24.5209	24.1866	24.9799	24.2064	23.6687	23.8136	24.0006	25.1915	24.9297	26.4431	0.899163	0.00402576	0.169996	0.597002	1.86378	0.00336365	0.96462	0.031219	10177000	17466000	16030000	15806000	16281000	7323100	2.78577e+07	2.75457e+07	24073000	19094000	33091000	19358000	13335000	1.47437e+07	16784000
Q70FJ1	Q70FJ1	A-kinase anchor protein 9	Akap9	>sp|Q70FJ1|AKAP9_MOUSE A-kinase anchor protein 9 OS=Mus musculus GN=Akap9 PE=2 SV=2	1	22	22	22	25.9098	26.165	25.4582	25.0059	25.2488	24.1176	25.8054	26.9552	25.8359	26.2509	25.1341	27.3102	26.0805	25.8109	25.9182	26.0279	27.8173	25.3379	0.897728	0.0696371	0.619006	0.199084	1.07685	0.141277	0.179121	0.800267	6.30397e+07	75238000	46097000	33692000	39871000	18202000	5.86397e+07	1.30112e+08	5.98923e+07	79856000	36823000	166410000	7.09617e+07	58865000	63409000
Q8BTT6	Q8BTT6	Digestive organ expansion factor homolog	Diexf	>sp|Q8BTT6|DIEXF_MOUSE Digestive organ expansion factor homolog OS=Mus musculus GN=Diexf PE=2 SV=2	1	13	13	13	20.5517	21.9535	23.5429	23.6897	22.8981	23.523	20.2396	23.0291	23.2051	24.54	24.9209	25.6083	21.1875	21.9643	22.7846	22.298	23.4409	24.2713	0.897377	0.35793	-0.714347	0.398894	0.643576	0.461191	-0.253801	0.839453		4.06137e+06	12221000	13530000	7816500	12054000		8.55967e+06	9669800	24394000	31765000	51153000	2388200	4.09183e+06	7225000
P70670;Q60817	P70670;Q60817	Nascent polypeptide-associated complex subunit alpha, muscle-specific form;Nascent polypeptide-associated complex subunit alpha	Naca	>sp|P70670|NACAM_MOUSE Nascent polypeptide-associated complex subunit alpha, muscle-specific form OS=Mus musculus GN=Naca PE=1 SV=2;>sp|Q60817|NACA_MOUSE Nascent polypeptide-associated complex subunit alpha OS=Mus musculus GN=Naca PE=1 SV=1	2	9	9	9	28.6692	29.5649	29.2692	29.7529	29.6781	29.6387	30.0734	30.4196	29.7539	30.404	30.419	30.8829	29.2405	29.7438	28.9136	30.4155	30.2853	30.4545	0.896612	0.00279355	-0.129553	0.669151	0.956244	0.00600884	0.0596323	0.802857	4.26877e+08	7.94163e+08	647010000	904750000	858990000	835890000	1.12981e+09	1436200000	905340000	1420700000	1435600000	1980000000	6.34267e+08	8.99003e+08	5.05665e+08
P52432	P52432	DNA-directed RNA polymerases I and III subunit RPAC1	Polr1c	>sp|P52432|RPAC1_MOUSE DNA-directed RNA polymerases I and III subunit RPAC1 OS=Mus musculus GN=Polr1c PE=1 SV=3	1	9	9	9	24.6506	24.8792	24.8255	25.8102	25.2595	25.4857	25.8448	25.8762	25.7561	26.1399	25.7674	26.8967	25.1365	25.0748	24.8111	26.359	26.0171	26.9476	0.895038	0.00564282	-0.144329	0.614197	1.28941	0.00498227	0.394376	0.253452	2.63377e+07	3.08583e+07	2.97327e+07	58838000	40166000	46986000	60265000	6.15887e+07	5.66717e+07	73941000	57115000	124940000	3.68847e+07	3.53407e+07	29435500
Q921I2	Q921I2	Kelch domain-containing protein 4	Klhdc4	>sp|Q921I2|KLDC4_MOUSE Kelch domain-containing protein 4 OS=Mus musculus GN=Klhdc4 PE=2 SV=2	1	11	11	11	23.2922	23.7674	24.1617	24.1118	24.0312	24.0939	24.3771	25.145	24.475	25.112	24.6045	25.1136	23.5586	24.4167	24.0381	24.4327	25.1005	24.5699	0.894855	0.00116197	0.0947684	0.723168	0.791335	0.013058	-0.10352	0.693038	10271900	14279200	18766500	18129000	17144000	17905000	21789000	37103000	2.33183e+07	36264000	25509000	36304000	1.23553e+07	2.23947e+07	17226000
Q8CD92	Q8CD92	Tetratricopeptide repeat protein 27	Ttc27	>sp|Q8CD92|TTC27_MOUSE Tetratricopeptide repeat protein 27 OS=Mus musculus GN=Ttc27 PE=2 SV=2	1	8	8	8	20.5517	22.3814	23.7732	21.7206	23.0863	22.8078	20.2396	24.4375	23.879	23.6849	23.7455	23.6937	20.4021	23.34	22.7632	23.9159	24.6073	24.3752	0.893176	0.274362	-0.21842	0.814453	1.91263	0.0274722	1.01945	0.302389		5463700	1.4337e+07	3455900	8905600	7342400		22720000	1.54273e+07	13485000	14064000	13568000		1.06179e+07	7118700
Q61699	Q61699	Heat shock protein 105 kDa	Hsph1	>sp|Q61699|HS105_MOUSE Heat shock protein 105 kDa OS=Mus musculus GN=Hsph1 PE=1 SV=2	1	43	40	40	29.3199	29.1311	29.0889	28.8246	28.8419	28.3712	30.3369	30.1885	29.8979	29.359	29.619	29.5153	29.5963	29.5787	29.4622	30.7882	30.1963	30.1827	0.88986	0.00164048	0.616173	0.017761	1.45951	0.000466534	0.569646	0.0698367	670150000	587940000	570980000	475400000	481130000	347190000	1.35617e+09	1223600000	1.00041e+09	688540000	824510000	767370000	8.11687e+08	8.01797e+08	739630000
Q8JZK9;P54869	Q8JZK9	Hydroxymethylglutaryl-CoA synthase, cytoplasmic	Hmgcs1	>sp|Q8JZK9|HMCS1_MOUSE Hydroxymethylglutaryl-CoA synthase, cytoplasmic OS=Mus musculus GN=Hmgcs1 PE=1 SV=1	2	15	15	15	23.668	24.9918	23.0849	27.1953	26.3746	24.2954	24.9993	25.7349	24.2727	26.745	27.0061	26.1872	24.5766	25.5528	24.3153	25.2953	25.8668	25.1653	0.889227	0.278869	-0.12013	0.905977	0.507444	0.6134	-0.381782	0.570129	13328000	33364000	8897200	153670000	87004000	20590000	3.35387e+07	5.58447e+07	2.02683e+07	112470000	134790000	76409000	2.50197e+07	4.92203e+07	20875000
Q99L48	Q99L48	60S ribosomal export protein NMD3	Nmd3	>sp|Q99L48|NMD3_MOUSE 60S ribosomal export protein NMD3 OS=Mus musculus GN=Nmd3 PE=2 SV=1	1	5	5	5	22.4993	22.8362	23.7897	23.5451	23.7011	23.4501	23.6037	24.2553	24.084	24.2701	24.2792	24.6637	22.8551	23.2382	23.7679	24.5432	24.7027	25.6298	0.889057	0.00574221	-0.0165368	0.9641	1.65497	0.00336204	0.765913	0.0394298	5928700	7.48833e+06	14502000	12240000	13638000	11460000	12747000	2.00243e+07	1.77827e+07	20232000	20360000	26577000	7.58687e+06	9.89437e+06	1.42843e+07
Q9CXL3	Q9CXL3	Uncharacterized protein C7orf50 homolog		>sp|Q9CXL3|CG050_MOUSE Uncharacterized protein C7orf50 homolog OS=Mus musculus PE=1 SV=3	1	5	5	5	23.4301	23.1717	21.3154	25.8548	24.7236	25.2334	24.4809	24.6141	23.7419	25.046	24.9688	26.2067	23.3194	23.6544	22.0677	24.9103	24.6957	24.4603	0.888225	0.265379	-0.941007	0.394857	0.733924	0.483698	-0.154301	0.76379	1.13023e+07	9.44887e+06		60683000	27704000	39448000	23414500	2.56787e+07	14029200	34641000	32837000	77448000	1.04675e+07	1.32033e+07	4395800
Q3U308	Q3U308	Cytoplasmic tRNA 2-thiolation protein 2	Ctu2	>sp|Q3U308|CTU2_MOUSE Cytoplasmic tRNA 2-thiolation protein 2 OS=Mus musculus GN=Ctu2 PE=2 SV=1	1	7	7	7	22.6138	22.6598	23.4397	22.8235	23.1493	22.7815	23.262	23.6621	24.1248	23.6717	24.215	23.8521	23.2585	23.2054	23.9008	23.6468	23.5688	24.8469	0.886721	0.000988344	0.543624	0.0585367	1.10958	0.0123018	0.222857	0.53476	6.41863e+06	6.62657e+06	11377400	7422500	9303000	7209600	10059300	1.32743e+07	18293000	13363000	19474000	15143000	1.00348e+07	9671800	1.56623e+07
Q2YDW2	Q2YDW2	Protein misato homolog 1	Msto1	>sp|Q2YDW2|MSTO1_MOUSE Protein misato homolog 1 OS=Mus musculus GN=Msto1 PE=2 SV=1	1	6	6	6	22.4884	20.6933	23.1904	23.172	23.6936	22.8426	22.3914	22.9652	24.1727	24.1464	23.8638	23.8505	22.507	24.1799	23.3016	23.2652	23.0742	23.3002	0.88495	0.120499	0.649448	0.387024	0.53316	0.425904	-0.35179	0.444955	5.88397e+06		9572100	9451000	13567000	7521800	5501350	8188450	1.89113e+07	18569000	15266000	15126000	5.96037e+06	19005000	10339400
O55236	O55236	mRNA-capping enzyme;Polynucleotide 5-triphosphatase;mRNA guanylyltransferase	Rngtt	>sp|O55236|MCE1_MOUSE mRNA-capping enzyme OS=Mus musculus GN=Rngtt PE=1 SV=1	1	7	7	7	24.8115	25.5856	21.3154	22.3519	23.8624	24.4514	24.0725	26.4758	23.8044	24.5294	24.3874	24.4172	24.8346	26.4372	21.9881	24.2456	24.0199	23.8487	0.884756	0.272222	0.690268	0.607167	0.308358	0.757945	-0.576398	0.347705	29444000	50353000		5352900	15251000	22941000	1.76417e+07	9.33307e+07	14650000	24215000	21945000	22403000	2.99207e+07	9.08615e+07	4159800
Q9D7Z3	Q9D7Z3	Nucleolar protein 7	Nol7	>sp|Q9D7Z3|NOL7_MOUSE Nucleolar protein 7 OS=Mus musculus GN=Nol7 PE=1 SV=1	1	5	5	5	23.4667	24.0164	24.5789	24.1661	24.307	24.7555	24.8284	25.1694	24.6267	25.2265	24.825	25.9165	24.1926	24.0186	24.4865	25.4203	25.5318	25.0123	0.883664	0.00744947	0.0174868	0.952987	1.1064	0.00668186	0.222736	0.4735	1.15924e+07	1.69687e+07	2.50597e+07	18825000	20755000	28324000	2.97913e+07	37734000	25904000	39259000	29722000	63337000	1.91737e+07	16995000	23505500
Q9CZM2	Q9CZM2	60S ribosomal protein L15	Rpl15	>sp|Q9CZM2|RL15_MOUSE 60S ribosomal protein L15 OS=Mus musculus GN=Rpl15 PE=2 SV=4	1	16	16	16	29.1014	29.7581	28.8776	31.5267	31.0115	31.2871	30.4401	30.904	30.4778	32.1172	31.2437	31.6601	29.8773	30.6127	29.5712	30.8743	30.6306	30.7195	0.880078	0.138189	-0.239968	0.749419	0.481099	0.511018	-0.39898	0.35284	5.75973e+08	907980000	4.93193e+08	3093700000	2164600000	2620300000	1.45673e+09	2.00923e+09	1.49527e+09	4658300000	2542600000	3393500000	9.86213e+08	1.64193e+09	797650000
Q9CZJ1	Q9CZJ1	Probable U3 small nucleolar RNA-associated protein 11	Utp11l	>sp|Q9CZJ1|UTP11_MOUSE Probable U3 small nucleolar RNA-associated protein 11 OS=Mus musculus GN=Utp11l PE=2 SV=1	1	5	5	5	22.9317	23.3221	21.3154	24.6448	24.2302	24.5812	23.7268	22.8709	23.9703	26.2971	24.6486	24.7884	22.7038	23.2786	21.0702	24.0942	23.6159	22.4137	0.87944	0.240875	-1.15339	0.229848	-0.129656	0.880241	-1.0091	0.230991	8001000	1.04874e+07		26231000	19679000	25101000	1.38831e+07	7.67073e+06	16435500	82453000	26300000	28977000	6.83163e+06	1.01757e+07
Q8R5A6	Q8R5A6	TBC1 domain family member 22A	Tbc1d22a	>sp|Q8R5A6|TB22A_MOUSE TBC1 domain family member 22A OS=Mus musculus GN=Tbc1d22a PE=1 SV=3	1	2	2	2	20.5517	26.1432	21.3154	20.9323	20.404	21.3602	20.2396	25.7423	21.0697	22.7722	23.1115	23.0283	20.4021	25.9586	21.0702	20.4608	26.2189	21.5729	0.876139	0.474963	0.692498	0.701067	0.966356	0.595178	0.0902165	0.957237		7.41123e+07		2001000		2692000		56132000		7163500	9062500	8554800		6.52123e+07
Q91W50	Q91W50	Cold shock domain-containing protein E1	Csde1	>sp|Q91W50|CSDE1_MOUSE Cold shock domain-containing protein E1 OS=Mus musculus GN=Csde1 PE=2 SV=1	1	32	32	32	26.9934	27.2624	26.756	27.7537	27.7573	27.29	27.9182	28.1455	27.9284	28.3957	28.261	28.4152	27.4345	27.7708	28.0498	28.2179	28.2051	28.3177	0.87517	0.000863728	0.449562	0.135801	0.944787	0.00576246	0.0696169	0.617777	1.33607e+08	1.60993e+08	1.13333e+08	226310000	226870000	164100000	2.53633e+08	2.96913e+08	2.55437e+08	353150000	321660000	357950000	181390000	2.29003e+08	2.77863e+08
Q3TYX3	Q3TYX3	SET and MYND domain-containing protein 5	Smyd5	>sp|Q3TYX3|SMYD5_MOUSE SET and MYND domain-containing protein 5 OS=Mus musculus GN=Smyd5 PE=2 SV=2	1	4	4	4	22.2687	22.6594	23.0705	20.824	21.399	22.5708	23.057	23.3815	22.8924	22.782	22.5792	23.3444	22.4995	22.5482	22.9855	23.8338	23.4234	22.013	0.873996	0.0400934	0.545649	0.32747	0.957969	0.168318	0.0839736	0.842696	5052900	6.62457e+06	8808950		2765200	6230200	8.72663e+06	1.09276e+07	7785850	7212000	6266500	10650000	5929600	6.13313e+06	8304600
Q80Y14	Q80Y14	Glutaredoxin-related protein 5, mitochondrial	Glrx5	>sp|Q80Y14|GLRX5_MOUSE Glutaredoxin-related protein 5, mitochondrial OS=Mus musculus GN=Glrx5 PE=1 SV=2	1	4	4	4	20.5517	20.6933	21.3154	25.3768	24.7719	24.2342	20.2396	24.7311	21.0697	25.4492	25.4477	25.2483	20.4021	20.6538	21.0702	20.4608	24.8122	25.4644	0.873727	0.524821	-2.11517	0.15392	0.755277	0.664897	-0.11845	0.948164				43570000	28647000	19734000		27848000		45812000	45763000	39856000
Q3UDR8	Q3UDR8	Protein YIPF3;Protein YIPF3, N-terminally processed	Yipf3	>sp|Q3UDR8|YIPF3_MOUSE Protein YIPF3 OS=Mus musculus GN=Yipf3 PE=1 SV=1	1	4	4	4	23.8163	23.8229	21.3154	23.8887	23.5833	23.618	24.4228	24.7234	25.0119	23.9771	23.4401	23.7097	23.9824	24.6213	24.9567	24.4772	24.2941	24.2534	0.873413	0.0974298	1.17937	0.101578	1.00082	0.138742	0.127407	0.738136	14771000	14839500		15532000	12568000	12874000	2.24907e+07	27701000	33832000	16513000	11381000	13719000	1.65737e+07	25808000	32562000
Q8BP27	Q8BP27	Swi5-dependent recombination DNA repair protein 1 homolog	Sfr1	>sp|Q8BP27|SFR1_MOUSE Swi5-dependent recombination DNA repair protein 1 homolog OS=Mus musculus GN=Sfr1 PE=1 SV=2	1	12	12	12	24.7594	24.3245	22.8341	24.0629	24.7507	25.0084	24.5196	25.6273	24.9044	25.6018	25.2659	25.0569	24.1455	25.2316	25.7951	25.2959	25.3548	25.5756	0.872632	0.0385933	0.767391	0.219201	1.11877	0.0508566	0.246136	0.3772	28401000	2.10093e+07	7477200	17525000	28230000	33750000	24051000	5.18303e+07	31402000	50922000	40345000	34905000	1.85577e+07	3.93973e+07	5.82233e+07
Q9DBG7	Q9DBG7	Signal recognition particle receptor subunit alpha	Srpr	>sp|Q9DBG7|SRPR_MOUSE Signal recognition particle receptor subunit alpha OS=Mus musculus GN=Srpr PE=1 SV=1	1	22	22	22	26.4316	26.776	24.9672	26.1708	26.3084	26.0043	27.1603	27.2767	26.65	26.9155	27.0676	26.814	26.7456	27.2394	26.6103	27.2625	27.2042	27.6231	0.870957	0.00896249	0.755363	0.0937944	1.25356	0.0129736	0.382605	0.0512512	9.05147e+07	1.14915e+08	32800000	75544000	83102000	67308000	149990000	1.62593e+08	105304000	126580000	140660000	117980000	112518000	1.58443e+08	1.02445e+08
Q99LD9	Q99LD9	Translation initiation factor eIF-2B subunit beta	Eif2b2	>sp|Q99LD9|EI2BB_MOUSE Translation initiation factor eIF-2B subunit beta OS=Mus musculus GN=Eif2b2 PE=2 SV=1	1	7	7	7	25.3429	24.7042	23.6695	25.2025	24.0416	24.0992	25.1195	25.4733	24.5772	25.4291	24.9843	26.6838	24.1752	24.6562	24.0799	26.2601	24.99	25.0308	0.867865	0.0570077	-0.206233	0.640205	0.916985	0.102877	0.0491206	0.925771	42557700	2.73343e+07	13341900	38610000	17268000	17972000	36451000	4.65837e+07	2.50307e+07	45176000	33191000	107800000	18944000	26439000	17732000
P48024	P48024	Eukaryotic translation initiation factor 1	Eif1	>sp|P48024|EIF1_MOUSE Eukaryotic translation initiation factor 1 OS=Mus musculus GN=Eif1 PE=3 SV=2	1	10	10	3	27.7403	28.6744	27.1144	27.9954	27.9175	27.6411	28.6523	28.8854	27.975	28.5969	29.5495	28.6199	28.4458	28.7572	27.0596	28.5998	29.1154	27.9654	0.865977	0.0147742	0.24036	0.615859	0.713029	0.0987834	-0.152948	0.695172	2.24207e+08	4.28417e+08	1.45293e+08	267580000	253510000	209320000	4.21903e+08	495860000	263830000	405990000	785750000	412510000	365630000	4.53713e+08	1.39879e+08
Q3UHX0	Q3UHX0	Nucleolar protein 8	Nol8	>sp|Q3UHX0|NOL8_MOUSE Nucleolar protein 8 OS=Mus musculus GN=Nol8 PE=1 SV=2	1	8	8	8	22.4034	22.4673	24.1517	22.9487	22.9403	23.0348	23.4479	23.441	23.3138	23.5364	22.8615	26.5317	22.8936	22.3831	23.4416	24.1171	23.9377	24.1057	0.864352	0.181301	-0.0849216	0.847444	1.06247	0.0259253	0.198113	0.810936	5547600	5798750	18637000	8095700	8048700	8593300	11442700	1.13882e+07	10426900	12166000	7620800	97016000	7792350	5469900	11393000
Q8WTY4	Q8WTY4	Anamorsin	Ciapin1	>sp|Q8WTY4|CPIN1_MOUSE Anamorsin OS=Mus musculus GN=Ciapin1 PE=1 SV=1	1	8	8	8	24.7756	25.7681	21.3154	26.7676	26.4277	26.6209	25.5445	25.991	25.4199	26.945	26.603	26.3578	25.0208	25.6663	23.66	25.8409	26.4633	25.7447	0.864321	0.350283	-0.496846	0.713526	0.737094	0.573669	-0.127227	0.752681	2.87203e+07	5.71457e+07		114250000	90268000	103200000	4.89397e+07	6.66923e+07	44890000	129200000	101930000	85998000	3.40407e+07	5.32513e+07	13255150
Q923A2	Q923A2	Protein Spindly	Spdl1	>sp|Q923A2|SPDLY_MOUSE Protein Spindly OS=Mus musculus GN=Spdl1 PE=1 SV=2	1	5	5	5	24.7657	24.7144	26.3684	23.7812	23.1564	20.7853	24.9	24.1551	26.2592	23.8896	24.8616	24.6849	24.5768	23.9343	26.6859	25.1325	24.9577	26.198	0.86317	0.32838	1.13707	0.39364	1.50082	0.234895	0.637645	0.287798	28525000	27529000	86632500	14416000	9349200		3.13077e+07	18682000	80317000	15541000	30486000	26971000	25023000	16030500	1.07956e+08
P04202	P04202	Transforming growth factor beta-1;Latency-associated peptide	Tgfb1	>sp|P04202|TGFB1_MOUSE Transforming growth factor beta-1 OS=Mus musculus GN=Tgfb1 PE=1 SV=1	1	9	9	9	23.7962	24.2235	24.622	24.3065	24.3811	24.4646	24.9257	25.3116	25.5055	24.8353	24.9642	25.4295	24.9958	25.1541	25.1407	24.8915	24.8301	25.2482	0.863	0.000373301	0.797896	0.00234562	0.69095	0.00807024	-0.172049	0.39969	1.45667e+07	19589000	25819500	20749000	21849000	23151000	3.18707e+07	4.16437e+07	4.76337e+07	29935000	32733000	45189000	3.34573e+07	37336000	3.69923e+07
Q99KU0	Q99KU0	Vacuole membrane protein 1	Vmp1	>sp|Q99KU0|VMP1_MOUSE Vacuole membrane protein 1 OS=Mus musculus GN=Vmp1 PE=2 SV=2	1	5	5	5	25.7021	25.3441	25.4579	26.004	24.9286	24.7613	26.6072	26.5884	26.392	26.1033	26.023	25.6482	25.7938	25.7713	25.1826	26.8255	26.2976	25.9604	0.86067	0.00541931	0.21621	0.505058	0.994802	0.0179691	0.134132	0.643066	5.45903e+07	4.25937e+07	46088000	67296000	31934000	28437000	1.02224e+08	1.00906e+08	8.80587e+07	72092000	68185000	52587000	5.81703e+07	57269000	3.80823e+07
P60762	P60762	Mortality factor 4-like protein 1	Morf4l1	>sp|P60762|MO4L1_MOUSE Mortality factor 4-like protein 1 OS=Mus musculus GN=Morf4l1 PE=1 SV=2	1	15	15	13	22.9744	24.4055	23.3415	26.5029	23.8216	24.3679	25.0596	24.3698	23.4454	25.12	26.2871	26.2813	23.4429	23.5635	22.4968	24.7216	25.5614	23.0781	0.858221	0.234834	-1.06789	0.211195	0.218069	0.812224	-0.640152	0.457235	8.24097e+06	22222000	10629000	95096000	14826000	21651000	3.49693e+07	2.16787e+07	1.14225e+07	36464000	81886000	81558000	11403200	12397000	5918500
P97855	P97855	Ras GTPase-activating protein-binding protein 1	G3bp1	>sp|P97855|G3BP1_MOUSE Ras GTPase-activating protein-binding protein 1 OS=Mus musculus GN=G3bp1 PE=1 SV=1	1	24	24	23	29.1379	29.4354	29.2265	29.4707	29.0631	28.5643	30.2958	30.2792	29.8726	29.8416	29.829	29.9024	29.6487	29.8459	29.3202	30.548	30.3461	30.3034	0.853792	0.000361051	0.455277	0.0780399	1.24953	0.000460516	0.395735	0.0265284	5.90723e+08	7.26007e+08	6.28143e+08	743970000	560860000	396930000	1.31813e+09	1.30303e+09	9.83003e+08	962080000	953700000	1003500000	841660000	9.64987e+08	6.70273e+08
Q99LE6	Q99LE6	ATP-binding cassette sub-family F member 2	Abcf2	>sp|Q99LE6|ABCF2_MOUSE ATP-binding cassette sub-family F member 2 OS=Mus musculus GN=Abcf2 PE=2 SV=1	1	23	23	23	26.4189	26.7149	26.3173	26.9974	26.7714	26.3797	27.5504	27.8188	27.2244	27.3633	27.4645	27.2989	26.6833	27.2473	25.8958	27.9068	27.708	27.5274	0.853459	0.000117337	0.00887129	0.977443	1.11417	0.000392935	0.260707	0.117884	8.97177e+07	110149000	8.36173e+07	133980000	114550000	87311000	1.96567e+08	2.36753e+08	156800000	172650000	185200000	165120000	1.07764e+08	1.59313e+08	6.24333e+07
O08715	O08715	A-kinase anchor protein 1, mitochondrial	Akap1	>sp|O08715|AKAP1_MOUSE A-kinase anchor protein 1, mitochondrial OS=Mus musculus GN=Akap1 PE=1 SV=4	1	6	6	6	21.6742	24.068	21.7163	21.4766	22.3262	21.0663	23.1406	23.2705	22.4526	22.9382	22.8009	22.8329	21.9956	23.4145	22.1766	23.8193	23.3989	23.5784	0.851334	0.0885425	0.474274	0.520711	1.54423	0.047327	0.692891	0.00799767	3.34647e+06	1.75867e+07	3.44553e+06	2918200	5258500	2195800	9.24727e+06	1.01185e+07	5739800	8036600	7307300	7471400	4.18153e+06	1.11805e+07	4740400
P06837	P06837	Neuromodulin	Gap43	>sp|P06837|NEUM_MOUSE Neuromodulin OS=Mus musculus GN=Gap43 PE=1 SV=1	1	4	4	4	21.5173	21.3338	21.3154	21.4894	20.5325	20.9169	21.9541	22.9528	21.0697	22.0551	21.9267	22.2492	22.3584	22.7299	21.0702	22.845	23.3946	22.3094	0.850364	0.0158203	0.868596	0.0672941	1.66548	0.00100179	0.815117	0.0911601	3001550	2.64303e+06		2944200	1516700	1979800	4.06283e+06	8118800		4357500	3986500	4985000	5.37697e+06	6956500
P62960;Q9Z2C8	P62960	Nuclease-sensitive element-binding protein 1	Ybx1	>sp|P62960|YBOX1_MOUSE Nuclease-sensitive element-binding protein 1 OS=Mus musculus GN=Ybx1 PE=1 SV=3	2	19	19	13	29.8623	30.118	30.7304	29.8552	29.8907	30.146	31.2333	31.4968	31.3621	30.3336	30.3397	30.918	30.4323	30.6958	30.9764	31.6824	31.1956	31.5558	0.84683	0.0067869	0.60106	0.0318796	1.37753	0.000438468	0.530699	0.140781	9.76007e+08	1.16525e+09	1781400000	971180000	995430000	1188100000	2.52447e+09	3.03037e+09	2.76017e+09	1353100000	1358800000	2028800000	1.44887e+09	1.73923e+09	2.11263e+09
Q9CZI9	Q9CZI9	Apoptosis-enhancing nuclease	Aen	>sp|Q9CZI9|AEN_MOUSE Apoptosis-enhancing nuclease OS=Mus musculus GN=Aen PE=2 SV=1	1	4	4	4	20.5517	20.6933	21.3154	20.824	20.404	21.4279	20.2396	20.5767	21.0697	22.6694	22.3203	23.4077	20.4021	20.6538	21.0702	20.4608	20.7346	21.5729	0.844524	0.151909	-0.160678	0.582598	0.0533535	0.876461	-0.79117	0.34905						2821200				6670700	5236800	11128000
Q9BCZ4	Q9BCZ4	Selenoprotein S	Vimp	>sp|Q9BCZ4|SELS_MOUSE Selenoprotein S OS=Mus musculus GN=Vimp PE=2 SV=3	1	10	9	9	24.5569	24.1761	25.2089	26.5092	25.1246	26.102	25.5929	25.656	25.6053	26.8427	26.0376	27.0041	25.4355	25.6257	26.0103	25.6361	25.0203	26.0464	0.843487	0.0892251	0.410876	0.473986	0.287976	0.626759	-0.555512	0.238513	2.46807e+07	1.89557e+07	3.87813e+07	95516000	36582000	72024000	50608000	52873000	5.10473e+07	120350000	68883000	134600000	4.53777e+07	5.17717e+07	6.75917e+07
Q9JJA4	Q9JJA4	Ribosome biogenesis protein WDR12	Wdr12	>sp|Q9JJA4|WDR12_MOUSE Ribosome biogenesis protein WDR12 OS=Mus musculus GN=Wdr12 PE=2 SV=1	1	15	15	15	25.205	25.5989	25.6361	27.1219	26.7174	26.062	26.4839	26.8588	26.3841	27.5038	27.1849	26.9724	24.9085	25.837	25.5334	26.9459	27.3764	26.2455	0.841102	0.0350554	-0.630586	0.224171	0.799066	0.14559	-0.042036	0.90282	3.86777e+07	50820000	52147000	146050000	110340000	70054000	9.38553e+07	1.217e+08	87580000	190310000	152570000	131670000	3.14917e+07	59939000	48564000
Q9DC71	Q9DC71	28S ribosomal protein S15, mitochondrial	Mrps15	>sp|Q9DC71|RT15_MOUSE 28S ribosomal protein S15, mitochondrial OS=Mus musculus GN=Mrps15 PE=2 SV=2	1	8	8	8	23.1675	23.4803	21.3154	25.0464	25.4151	26.4798	23.5157	23.863	22.9602	25.4383	25.4084	28.7499	23.4971	23.5359	22.4486	23.8367	24.759	21.5729	0.838494	0.480935	-0.990229	0.41197	-0.761203	0.568444	-1.5997	0.290858	9.42107e+06	11702200		34650000	44741000	93588000	11993200	1.52573e+07	8160200	45465000	44533000	451410000	1.18393e+07	12161900	5723900
Q80U78	Q80U78	Pumilio homolog 1	Pum1	>sp|Q80U78|PUM1_MOUSE Pumilio homolog 1 OS=Mus musculus GN=Pum1 PE=1 SV=2	1	9	6	6	23.2863	23.0524	23.2344	20.824	22.5556	23.4059	24.1496	23.5513	23.2245	23.1074	23.1412	24.2023	23.5028	22.9753	23.7886	24.0978	23.5295	23.6262	0.836302	0.0919504	0.69577	0.288061	1.02474	0.129222	0.188438	0.575007	10229900	8699050	9868450		6164500	11114000	18610000	12293100	9801300	9037100	9251000	19303000	11886000	8.24613e+06	14490000
Q6ZPS6	Q6ZPS6	Ankyrin repeat and IBR domain-containing protein 1	Ankib1	>sp|Q6ZPS6|AKIB1_MOUSE Ankyrin repeat and IBR domain-containing protein 1 OS=Mus musculus GN=Ankib1 PE=1 SV=2	1	3	3	3	20.5517	25.3282	26.0794	25.8919	20.404	25.7671	20.2396	26.6446	24.019	26.2202	26.2369	25.6726	26.3093	26.4083	26.6711	20.4608	26.4731	26.2214	0.835106	0.589282	2.45917	0.177565	0.381367	0.859921	-0.453739	0.821907		42125000	70907500	62266000		57103000		104908500	17000000	78174000	79084000	53485000	83154000	89062000	106855000
P53702	P53702	Cytochrome c-type heme lyase	Hccs	>sp|P53702|CCHL_MOUSE Cytochrome c-type heme lyase OS=Mus musculus GN=Hccs PE=1 SV=2	1	10	10	10	22.2624	22.3335	22.1326	24.1139	24.4677	24.101	23.2182	23.5043	21.0697	25.1599	25.0268	26.4385	22.3387	23.1733	22.2918	23.9083	23.5528	23.2473	0.834379	0.37072	-0.633935	0.383422	0.334293	0.631784	-0.500086	0.672315	5030900	5285200	4598100	18155000	23202000	17994000	9.75847e+06	11898400		37488000	34184000	90945000	5.30407e+06	9459500	5134400
Q61937	Q61937	Nucleophosmin	Npm1	>sp|Q61937|NPM_MOUSE Nucleophosmin OS=Mus musculus GN=Npm1 PE=1 SV=1	1	22	22	22	31.4427	31.7035	30.5717	31.6558	31.9568	31.1324	32.7834	32.6907	31.3604	32.3819	32.1248	32.1279	31.5289	31.818	30.6788	33.2545	32.7126	31.4879	0.834366	0.0168161	-0.0685854	0.85861	1.0745	0.0492142	0.24013	0.6174	2918700000	3497100000	1.59583e+09	3383300000	4168400000	2353900000	7.39267e+09	6932500000	2.75683e+09	5596700000	4682900000	4693000000	3.09843e+09	3.78597e+09	1.71883e+09
Q8K1J5	Q8K1J5	Protein SDE2 homolog	Sde2	>sp|Q8K1J5|SDE2_MOUSE Protein SDE2 homolog OS=Mus musculus GN=Sde2 PE=1 SV=1	1	3	3	3	21.9219	22.1502	21.4956	20.824	20.404	20.7853	22.0795	22.2439	21.0697	22.2149	22.3343	22.5641	21.9394	21.8665	21.0702	22.5953	22.3943	22.7672	0.820895	0.0437414	0.361851	0.452635	1.32208	0.0166985	0.501182	0.16139	3973200	4.65467e+06	2956800				4431900	4.96687e+06		4868000	5288100	6201300	4021800	3.82367e+06
Q8K363	Q8K363	ATP-dependent RNA helicase DDX18	Ddx18	>sp|Q8K363|DDX18_MOUSE ATP-dependent RNA helicase DDX18 OS=Mus musculus GN=Ddx18 PE=2 SV=1	1	31	31	31	26.797	27.4494	26.3226	27.6555	27.2876	27.3448	28.2276	28.2047	28.1678	27.6612	27.7027	27.8176	27.097	27.4737	26.9871	28.6555	28.7152	28.8295	0.820779	0.0048654	0.0431244	0.893119	1.59058	0.00103755	0.769802	0.00205575	116600000	183270000	8.39237e+07	211420000	163830000	170450000	3.14303e+08	3.09353e+08	3.01537e+08	212250000	218450000	236560000	1.43553e+08	186390000	1.33019e+08
Q64522	Q64522	Histone H2A type 2-B	Hist2h2ab	>sp|Q64522|H2A2B_MOUSE Histone H2A type 2-B OS=Mus musculus GN=Hist2h2ab PE=1 SV=3	1	5	1	1	20.5517	26.1933	25.5957	19.4541	21.8842	23.7009	20.2396	25.0039	21.0697	27.3744	20.9791	27.6312	20.4021	26.3529	21.0702	20.4608	20.7346	26.1665	0.819682	0.653445	-0.288255	0.891767	-0.442708	0.83386	-1.26239	0.608572		7.67311e+07	50708000	718240	3870900	13636000		33646000		173990000	2067000	207890000		85709000
P41274	P41274	Tumor necrosis factor ligand superfamily member 9	Tnfsf9	>sp|P41274|TNFL9_MOUSE Tumor necrosis factor ligand superfamily member 9 OS=Mus musculus GN=Tnfsf9 PE=3 SV=1	1	3	3	3	20.5517	20.6933	21.3154	20.824	25.7321	24.9265	20.2396	20.5767	21.0697	26.0519	25.8629	25.1583	20.4021	20.6538	21.0702	20.4608	20.7346	21.5729	0.819372	0.594674	-1.63179	0.2839	-1.41775	0.350494	-2.23713	0.226757					55734000	31887000				69565000	61026000	37446000
Q04692	Q04692	SWI/SNF-related matrix-associated actin-dependent regulator of chromatin subfamily A containing DEAD/H box 1	Smarcad1	>sp|Q04692|SMRCD_MOUSE SWI/SNF-related matrix-associated actin-dependent regulator of chromatin subfamily A containing DEAD/H box 1 OS=Mus musculus GN=Smarcad1 PE=1 SV=2	1	7	7	7	22.4942	22.5546	21.3154	20.824	22.6381	20.7853	22.6188	22.7982	21.6608	22.9048	22.6877	22.8257	22.7349	22.5132	20.9071	23.2082	23.3377	21.5729	0.814038	0.0750253	0.283096	0.677302	0.93761	0.191884	0.123572	0.797425	5908000	6.16057e+06			6527700		6.44057e+06	7293400	3315500	7853200	6755800	7434200	6980700	5986100	1966300
Q3URQ0	Q3URQ0	Testis-expressed sequence 10 protein	Tex10	>sp|Q3URQ0|TEX10_MOUSE Testis-expressed sequence 10 protein OS=Mus musculus GN=Tex10 PE=1 SV=1	1	16	16	16	26.3944	26.3731	24.9206	24.8485	25.1141	25.3056	26.8799	26.2612	28.0785	26.0433	24.9061	25.6476	26.5823	25.7543	26.2876	26.618	26.2269	26.5805	0.810053	0.157782	0.715325	0.15759	0.982409	0.0567394	0.172357	0.800374	88210000	8.69133e+07	3.17577e+07	30209000	36315000	41472000	123494000	8.04283e+07	2.83443e+08	69154000	31441000	52565000	100475000	5.65983e+07	8.19137e+07
Q8BMG8	Q8BMG8	Mitochondrial folate transporter/carrier	Slc25a32	>sp|Q8BMG8|MFTC_MOUSE Mitochondrial folate transporter/carrier OS=Mus musculus GN=Slc25a32 PE=2 SV=1	1	3	3	3	20.5517	20.6933	21.3154	20.824	23.3621	23.078	20.2396	23.0694	21.0697	23.3178	23.312	23.6711	20.4021	20.6538	21.0702	20.4608	20.7346	21.5729	0.80919	0.321376	-0.928715	0.261972	-0.714684	0.391034	-1.52387	0.126816					10782000	8854500		8801700		10456000	10414000	13357000
O09167	O09167	60S ribosomal protein L21	Rpl21	>sp|O09167|RL21_MOUSE 60S ribosomal protein L21 OS=Mus musculus GN=Rpl21 PE=2 SV=3	1	12	12	12	29.4689	29.3791	29.4817	28.4468	30.3487	28.5448	30.3694	30.5245	29.9286	29.9487	30.6413	29.0976	29.7868	30.2706	29.2467	30.6881	30.2317	29.8957	0.806683	0.0531925	0.489694	0.324329	0.993504	0.0609912	0.186821	0.629233	743040000	6.98223e+08	749680000	365880000	1367300000	391600000	1.38707e+09	1.54447e+09	1.0219e+09	1036200000	1674800000	574450000	9.26253e+08	1.29523e+09	6.36977e+08
Q02242	Q02242	Programmed cell death protein 1	Pdcd1	>sp|Q02242|PDCD1_MOUSE Programmed cell death protein 1 OS=Mus musculus GN=Pdcd1 PE=1 SV=1	1	2	2	2	20.5517	20.6933	21.3154	22.1673	21.7975	22.4763	20.2396	22.6211	22.8882	23.1852	22.4696	22.4128	20.4021	22.1573	21.0702	20.4608	20.7346	21.5729	0.802516	0.164577	-0.290365	0.629516	-0.577503	0.300883	-1.38002	0.0766138				4710000	3645000	5834900		6450900	7763200	9537400	5807800	5583900		4677600
P18572	P18572	Basigin	Bsg	>sp|P18572|BASI_MOUSE Basigin OS=Mus musculus GN=Bsg PE=1 SV=2	1	8	8	8	25.4036	25.3903	25.938	26.6321	26.3546	25.7244	26.19	26.844	26.8607	27.1958	27.276	25.8916	25.6662	26.3476	26.0104	26.8248	27.0171	27.4055	0.802514	0.0256649	0.100883	0.767864	1.1753	0.00823598	0.372784	0.321796	44386000	4.39797e+07	6.42867e+07	104010000	85808000	55438000	7.65573e+07	1.20463e+08	1.21863e+08	153730000	162510000	62253000	53247000	8.53897e+07	67596000
P83882	P83882	60S ribosomal protein L36a	Rpl36a	>sp|P83882|RL36A_MOUSE 60S ribosomal protein L36a OS=Mus musculus GN=Rpl36a PE=1 SV=2	1	10	10	10	22.8728	24.037	24.2873	27.1362	24.6514	25.7586	24.0614	25.2851	24.0461	27.8724	25.9553	26.3374	23.8037	25.1787	25.463	25.17	24.7683	26.112	0.802423	0.367379	0.0245746	0.980004	0.559538	0.56322	-0.242885	0.797849	7680400	17213000	20474000	147510000	26352000	56769000	1.75065e+07	4.08857e+07	17322500	245720000	65062000	84793000	1.46427e+07	3.79797e+07	46250500
Q62137	Q62137	Tyrosine-protein kinase JAK3	Jak3	>sp|Q62137|JAK3_MOUSE Tyrosine-protein kinase JAK3 OS=Mus musculus GN=Jak3 PE=1 SV=2	1	12	12	12	24.0234	23.7812	23.9156	23.2787	23.6445	23.7953	24.467	24.2262	24.4482	23.7695	24.6495	25.6901	23.7391	24.0033	23.6776	24.5516	24.2505	24.6631	0.801962	0.0173028	0.0668948	0.703273	0.748607	0.00367015	-0.0533548	0.89509	1.70513e+07	1.44163e+07	15824000	10176000	13113000	14558000	2.31893e+07	1.96257e+07	22889000	14300000	26317000	54136000	14002000	1.68153e+07	13417500
Q9DB96	Q9DB96	Neuroguidin	Ngdn	>sp|Q9DB96|NGDN_MOUSE Neuroguidin OS=Mus musculus GN=Ngdn PE=1 SV=1	1	5	5	5	23.7996	24.4153	24.6627	24.4165	24.4416	24.822	24.8555	25.1017	24.7367	25.5379	25.2874	25.8371	24.1434	23.9299	24.3805	25.4892	25.3132	25.3044	0.79979	0.00476613	-0.275016	0.260697	0.942667	0.0029609	0.142877	0.588305	1.46013e+07	22373000	2.65597e+07	22393000	22785000	29659000	3.03567e+07	3.60047e+07	2.79577e+07	48717000	40952000	59945000	18531000	1.59813e+07	21840000
Q9WUL7	Q9WUL7	ADP-ribosylation factor-like protein 3	Arl3	>sp|Q9WUL7|ARL3_MOUSE ADP-ribosylation factor-like protein 3 OS=Mus musculus GN=Arl3 PE=1 SV=1	1	7	7	7	23.3131	23.2907	21.5314	22.3541	25.6006	23.562	23.2315	22.9223	23.8632	24.9719	26.944	22.5108	23.8076	23.557	21.2372	23.0665	23.3881	21.8118	0.798621	0.38267	-0.408048	0.689088	-0.519855	0.571988	-1.31848	0.242767	1.04215e+07	10261400	3031100	5361000	50881000	12384000	9848500	7.94863e+06	15259000	32907000	129110000	5976100	14683000	12341000	2471900
O70251	O70251	Elongation factor 1-beta	Eef1b	>sp|O70251|EF1B_MOUSE Elongation factor 1-beta OS=Mus musculus GN=Eef1b PE=1 SV=5	1	10	10	10	28.3984	29.2574	28.2721	29.7018	29.5191	29.1286	29.453	30.1664	28.6407	30.7616	30.0137	30.0206	28.7948	29.4787	27.9472	29.9622	30.1756	28.4009	0.79644	0.0624681	-0.306	0.522994	0.466693	0.388091	-0.329747	0.578417	3.53817e+08	641740000	3.24153e+08	873240000	769360000	586910000	7.34893e+08	1.20503e+09	4.18513e+08	1820400000	1084000000	1089200000	4.65677e+08	748130000	2.58794e+08
Q9QYY8	Q9QYY8	Spastin	Spast	>sp|Q9QYY8|SPAST_MOUSE Spastin OS=Mus musculus GN=Spast PE=1 SV=3	1	6	6	6	21.5975	26.3595	23.6787	20.824	20.404	20.7853	21.9339	28.6945	26.0446	20.7458	20.4137	20.5838	21.9916	26.8541	20.8187	21.8025	25.9457	27.4056	0.794548	0.651451	0.946635	0.622836	2.77642	0.160624	1.98188	0.426894	3173100	86099500	13427500				4006400	434410000	69215950				4169900	121310000	1849500
Q8R2Q8	Q8R2Q8	Bone marrow stromal antigen 2	Bst2	>sp|Q8R2Q8|BST2_MOUSE Bone marrow stromal antigen 2 OS=Mus musculus GN=Bst2 PE=1 SV=1	1	5	5	5	26.6243	24.7887	27.2682	25.8048	25.1435	25.0797	26.5412	26.0389	28.2352	26.3113	26.5396	25.7811	26.9403	26.6998	28.9694	26.7859	26.3281	28.5272	0.789686	0.169926	1.75163	0.0526459	1.42885	0.0918519	0.639161	0.377322	103445000	2.89837e+07	1.61637e+08	58618000	37064000	35460000	97656000	6.89427e+07	3.15973e+08	83268000	97550000	57663000	1.28773e+08	1.09003e+08	525620000
Q8BVL9	Q8BVL9	Janus kinase and microtubule-interacting protein 1	Jakmip1	>sp|Q8BVL9|JKIP1_MOUSE Janus kinase and microtubule-interacting protein 1 OS=Mus musculus GN=Jakmip1 PE=1 SV=2	1	4	4	4	20.5517	18.2805	20.0836	18.1391	20.404	20.7853	19.4718	20.6894	21.0697	20.7458	20.4137	20.5838	19.2859	20.5692	21.0702	19.8538	20.7346	21.5729	0.788356	0.169154	0.601061	0.470464	1.01306	0.234102	0.224702	0.640569		318400	1111100	288680			727123	1690950					639183	1555800
Q8K297	Q8K297	Procollagen galactosyltransferase 1	Colgalt1	>sp|Q8K297|GT251_MOUSE Procollagen galactosyltransferase 1 OS=Mus musculus GN=Colgalt1 PE=1 SV=2	1	11	11	11	24.614	24.1927	23.9874	24.9622	24.7258	24.2429	25.3425	24.9518	24.8296	25.4843	25.0564	25.7768	25.0755	24.4033	24.1628	25.9805	25.7125	24.9014	0.786064	0.00390663	0.0930212	0.75353	1.0773	0.00987336	0.291235	0.366669	25677000	1.91753e+07	16631000	32686000	27747000	19854000	4.25467e+07	32451000	2.98157e+07	46941000	34891000	57491000	3.53563e+07	2.21883e+07	18781500
Q91WA6	Q91WA6	Sharpin	Sharpin	>sp|Q91WA6|SHRPN_MOUSE Sharpin OS=Mus musculus GN=Sharpin PE=1 SV=1	1	4	4	4	24.291	23.3584	24.6819	20.824	18.9775	23.2162	24.0396	22.8811	24.4566	22.5028	22.2992	23.8824	24.4837	23.2528	24.404	23.8387	22.9795	24.1584	0.785447	0.438598	1.48867	0.305278	1.10068	0.438664	0.315228	0.605856	2.05263e+07	10754350	26915000		516190	9744500	1.72443e+07	7724800	23023000	5943300	5161000	15464000	2.34597e+07	9.99523e+06	2.21997e+07
Q80YV2	Q80YV2	Nuclear-interacting partner of ALK	Zc3hc1	>sp|Q80YV2|NIPA_MOUSE Nuclear-interacting partner of ALK OS=Mus musculus GN=Zc3hc1 PE=1 SV=1	1	6	6	6	22.9411	23.9705	24.4743	24.2049	23.1925	22.6961	23.8323	24.1029	23.7556	25.0961	25.7054	23.6942	23.2904	23.4342	24.0884	23.7098	20.7346	24.5076	0.784516	0.114775	0.024398	0.959734	-0.595891	0.515301	-1.38041	0.170143	8.05323e+06	16437500	23308000	19337000	9586300	6795300	14936000	18018000	14163000	35866000	54712000	13573000	10258900	11334200	17837000
Q8BHB4	Q8BHB4	WD repeat-containing protein 3	Wdr3	>sp|Q8BHB4|WDR3_MOUSE WD repeat-containing protein 3 OS=Mus musculus GN=Wdr3 PE=2 SV=1	1	20	20	20	24.2292	25.4379	24.1956	26.3455	26.1854	26.1615	25.6835	26.2527	24.5136	26.375	27.2801	27.1546	23.977	25.4442	23.9759	26.412	27.0503	25.5747	0.784053	0.207023	-0.960163	0.196851	0.919791	0.202967	0.135738	0.845605	1.96663e+07	4.54553e+07	19213000	85265000	76312000	75057000	5.38883e+07	7.99533e+07	23950700	87029000	162980000	149400000	1.65117e+07	4.56513e+07	16499500
Q9DB42	Q9DB42	Zinc finger protein 593	Znf593	>sp|Q9DB42|ZN593_MOUSE Zinc finger protein 593 OS=Mus musculus GN=Znf593 PE=2 SV=2	1	8	8	8	24.4486	24.8673	25.734	25.8212	26.1877	26.0325	25.9139	25.8217	26.2825	27.2144	26.3846	26.1722	24.9853	25.5592	25.8868	26.3953	26.0321	26.4306	0.782983	0.0487788	-0.0381196	0.934868	0.770801	0.111868	-0.0121825	0.969633	2.28957e+07	30605000	5.58103e+07	59286000	76431000	68640000	6.32203e+07	5.93073e+07	81623000	155720000	87608000	75614000	3.32133e+07	49441000	6.20447e+07
P28741	P28741	Kinesin-like protein KIF3A	Kif3a	>sp|P28741|KIF3A_MOUSE Kinesin-like protein KIF3A OS=Mus musculus GN=Kif3a PE=1 SV=2	1	7	6	6	21.5482	21.1253	21.3154	20.824	22.036	21.5583	22.1574	22.4267	22.3855	21.7026	21.683	22.7488	21.9729	21.8098	21.7243	22.2502	20.7346	22.9294	0.782789	0.00910212	0.434434	0.129956	0.57017	0.284652	-0.212619	0.680308	3066600	2287500			4300400	3088100	4677900	5637900	5479000	3413000	3367000	7048000	4.11613e+06	3.67637e+06	3464600
Q8BVQ5	Q8BVQ5	Protein phosphatase methylesterase 1	Ppme1	>sp|Q8BVQ5|PPME1_MOUSE Protein phosphatase methylesterase 1 OS=Mus musculus GN=Ppme1 PE=1 SV=5	1	13	13	13	26.576	26.5089	25.7704	27.377	27.05	27.1529	27.3373	27.7357	26.9977	27.7694	27.5531	27.7312	26.6702	26.9983	26.816	27.3477	27.2843	26.3307	0.781562	0.0153754	0.0889828	0.808347	0.24838	0.562843	-0.533182	0.100139	1.00043e+08	9.54937e+07	57234000	174300000	138950000	149220000	1.69573e+08	2.23503e+08	1.34003e+08	228790000	196930000	222810000	106792000	134060000	1.18147e+08
Q6ZQL4	Q6ZQL4	WD repeat-containing protein 43	Wdr43	>sp|Q6ZQL4|WDR43_MOUSE WD repeat-containing protein 43 OS=Mus musculus GN=Wdr43 PE=2 SV=2	1	15	15	15	25.2337	26.0649	25.5665	25.7499	25.9221	25.6061	26.5273	27.0336	26.6608	26.0767	26.568	25.9557	25.4824	26.0647	25.7893	27.0001	27.7028	27.4881	0.779826	0.00308172	0.0882752	0.682185	1.70645	0.000116437	0.926621	0.0115868	39454000	7.01983e+07	4.96913e+07	56427000	63583000	51075000	9.67223e+07	137380000	1.06096e+08	70775000	99490000	65078000	4.68793e+07	7.01877e+07	57989000
P99027	P99027	60S acidic ribosomal protein P2	Rplp2	>sp|P99027|RLA2_MOUSE 60S acidic ribosomal protein P2 OS=Mus musculus GN=Rplp2 PE=1 SV=3	1	12	12	12	30.6892	30.6928	30.0547	29.6348	30.2948	28.4504	31.4574	31.132	30.5228	30.6916	31.2958	29.391	31.1177	30.324	29.5056	31.9104	31.2712	30.0563	0.778941	0.123124	0.346299	0.575671	1.10985	0.115612	0.330906	0.58264	1731300000	1.73567e+09	1.11525e+09	833620000	1317200000	366800000	2948600000	2353200000	1.54267e+09	1734200000	2636100000	703980000	2.32997e+09	1.34413e+09	7.62215e+08
Q9DBB4	Q9DBB4	N-alpha-acetyltransferase 16, NatA auxiliary subunit	Naa16	>sp|Q9DBB4|NAA16_MOUSE N-alpha-acetyltransferase 16, NatA auxiliary subunit OS=Mus musculus GN=Naa16 PE=2 SV=1	1	16	12	12	22.5409	22.8898	21.5078	23.4759	22.0401	22.8497	23.3669	22.2789	22.547	23.1237	23.5101	25.1352	22.7883	22.1918	22.7222	23.3731	23.4818	21.3864	0.776281	0.150639	0.0167342	0.970238	0.196386	0.7565	-0.579894	0.463647	6102000	7771500	2982000	11667000	4312400	7558900	1.08177e+07	5088950	6128150	9139300	11947000	36852000	7.24373e+06	4790800	6919150
Q569L8	Q569L8	Centromere protein J	Cenpj	>sp|Q569L8|CENPJ_MOUSE Centromere protein J OS=Mus musculus GN=Cenpj PE=2 SV=2	1	6	6	6	27.6566	25.8499	27.5717	22.316	21.4658	22.8154	27.5102	26.9959	27.6622	24.4608	19.9988	25.7021	27.1508	27.2203	27.6908	27.2157	25.7683	27.6656	0.775757	0.645408	2.74141	0.140652	2.27062	0.220699	1.49486	0.428119	211580000	6.04773e+07	199480000	5221500	2896400	7380900	1.91153e+08	1.3384e+08	2.12393e+08	23091000	1047700	54588000	149009000	1.56358e+08	2.16657e+08
Q8BX90	Q8BX90	Fibronectin type-III domain-containing protein 3A	Fndc3a	>sp|Q8BX90|FND3A_MOUSE Fibronectin type-III domain-containing protein 3A OS=Mus musculus GN=Fndc3a PE=1 SV=3	1	9	9	9	24.7866	24.7944	24.7203	24.6501	24.1575	23.9849	25.1312	25.2986	25.675	25.3451	24.9863	25.2905	25.0623	25.6409	25.3951	25.501	25.4131	26.336	0.772168	0.00117249	0.850445	0.00896742	1.23441	0.00345532	0.462241	0.092335	2.89417e+07	2.90967e+07	27641000	26328000	18713000	16602000	36749000	4.12713e+07	53573000	42622000	33238000	41040000	3.50343e+07	5.23213e+07	44124200
P14148	P14148	60S ribosomal protein L7	Rpl7	>sp|P14148|RL7_MOUSE 60S ribosomal protein L7 OS=Mus musculus GN=Rpl7 PE=1 SV=2	1	31	31	31	30.7175	30.5138	30.9886	31.2614	31.1634	31.3266	31.8331	31.6096	31.4511	32.0866	31.9881	31.6108	31.2317	30.9991	30.8653	32.119	31.5426	31.7584	0.767989	0.000923045	0.0368298	0.862312	0.811445	0.00805096	0.0434558	0.820036	1.76563e+09	1.53307e+09	2.13063e+09	2574000000	2405100000	2693000000	3.82567e+09	3.27673e+09	2.93583e+09	4560700000	4259600000	3279400000	2.52167e+09	2.14617e+09	1.95607e+09
Q60865	Q60865	Caprin-1	Caprin1	>sp|Q60865|CAPR1_MOUSE Caprin-1 OS=Mus musculus GN=Caprin1 PE=1 SV=2	1	21	21	21	28.323	28.5479	28.7494	28.3802	28.3237	28.2056	29.4857	29.6306	29.0945	28.9191	28.9825	29.0234	28.8177	28.9867	28.5047	29.7224	29.4643	29.2064	0.76764	0.000340484	0.34805	0.052104	1.04272	0.000241449	0.275082	0.214301	335800000	392450000	451260000	349380000	335960000	309560000	7.51763e+08	8.31183e+08	5.73217e+08	507580000	530400000	545650000	4.73143e+08	531930000	3.80877e+08
Q6PAC3	Q6PAC3	DDB1- and CUL4-associated factor 13	Dcaf13	>sp|Q6PAC3|DCA13_MOUSE DDB1- and CUL4-associated factor 13 OS=Mus musculus GN=Dcaf13 PE=2 SV=2	1	9	9	9	23.2783	23.8173	24.4648	24.5214	25.0248	24.588	24.351	24.7727	25.13	25.0336	25.949	25.055	23.0452	23.9905	24.5441	25.2012	24.8318	25.8387	0.766108	0.044546	-0.422484	0.399697	1.00813	0.0477372	0.242023	0.532103	10173400	1.47821e+07	2.31543e+07	24081000	34136000	25219000	2.13987e+07	2.86637e+07	36718000	34344000	64776000	34859000	8655800	1.66677e+07	24462500
Q9WVK4	Q9WVK4	EH domain-containing protein 1	Ehd1	>sp|Q9WVK4|EHD1_MOUSE EH domain-containing protein 1 OS=Mus musculus GN=Ehd1 PE=1 SV=1	1	40	40	26	29.6012	29.483	28.7892	29.5584	29.5623	29.3658	30.4417	30.3258	29.5746	30.1966	30.2358	30.1682	30.246	30.3434	29.2447	30.9764	30.7597	30.0381	0.763832	0.00146736	0.551391	0.10314	1.19811	0.00252599	0.434282	0.137539	8.14403e+08	7.50347e+08	4.63873e+08	790640000	792730000	691800000	1458400000	1345800000	7.99563e+08	1230500000	1264400000	1206500000	1.27333e+09	1.36233e+09	6.36097e+08
Q60838	Q60838	Segment polarity protein dishevelled homolog DVL-2	Dvl2	>sp|Q60838|DVL2_MOUSE Segment polarity protein dishevelled homolog DVL-2 OS=Mus musculus GN=Dvl2 PE=1 SV=2	1	3	3	3	20.5517	20.6933	21.3154	23.9302	23.7816	24.3341	24.3349	20.5767	21.0697	24.2262	24.139	24.8424	20.4021	20.6538	21.0702	20.4608	20.7346	24.2307	0.763781	0.482068	-1.72567	0.147405	-0.625699	0.649472	-1.38948	0.343384				15985000	14420000	21149000	21161000			19625000	18474000	30082000
Q8C7V3	Q8C7V3	U3 small nucleolar RNA-associated protein 15 homolog	Utp15	>sp|Q8C7V3|UTP15_MOUSE U3 small nucleolar RNA-associated protein 15 homolog OS=Mus musculus GN=Utp15 PE=2 SV=1	1	16	16	16	24.5979	25.1237	25.1381	26.0995	25.7988	25.5046	25.5186	25.9196	26.355	26.2645	26.4306	26.3557	24.9975	25.0402	25.1607	26.0771	26.3516	26.0232	0.763535	0.0156872	-0.311	0.367417	0.773528	0.050485	0.0099932	0.965339	25393000	3.65587e+07	36925000	71902000	58375000	47604000	4.80687e+07	63470000	8.58283e+07	80613000	90446000	85874000	3.34953e+07	34503000	3.75073e+07
Q9CPZ6	Q9CPZ6	ORM1-like protein 3	Ormdl3	>sp|Q9CPZ6|ORML3_MOUSE ORM1-like protein 3 OS=Mus musculus GN=Ormdl3 PE=2 SV=1	1	5	5	3	23.0992	22.5563	24.3115	24.1359	24.209	24.8695	23.5395	23.8797	24.9322	25.1118	24.8731	25.4131	22.8552	22.9591	23.7519	22.3256	22.3824	24.1916	0.761307	0.131562	-0.674824	0.256683	-0.89703	0.211299	-1.65834	0.0275037	8985950	6167900	2.08203e+07	18434000	19393000	30653000	1.21925e+07	15435000	3.20147e+07	36257000	30729000	44678000	7587700	8154400	14126500
Q3TX08	Q3TX08	tRNA (guanine(26)-N(2))-dimethyltransferase	Trmt1	>sp|Q3TX08|TRM1_MOUSE tRNA (guanine(26)-N(2))-dimethyltransferase OS=Mus musculus GN=Trmt1 PE=1 SV=2	1	3	3	3	22.5467	21.463	21.3154	21.6876	20.404	22.6918	22.9482	23.2885	21.0697	20.7458	23.3059	23.3155	22.158	22.6065	21.0702	23.0638	23.9939	23.3467	0.760849	0.234004	0.260106	0.671283	1.7834	0.0127498	1.02255	0.210324	6126700	2890800		3377700		6774900	8093000	10245400			10370000	10439000	4679600	6385900
Q9WUB4	Q9WUB4	Dynactin subunit 6	Dctn6	>sp|Q9WUB4|DCTN6_MOUSE Dynactin subunit 6 OS=Mus musculus GN=Dctn6 PE=1 SV=1	1	2	2	2	24.5467	23.5904	21.3154	24.5992	24.5991	24.0103	23.9004	24.1919	23.4728	25.4528	25.3116	24.8937	23.6521	24.565	23.8235	23.8577	23.829	22.6084	0.760335	0.243996	0.236675	0.770983	-0.34518	0.681579	-1.10552	0.0845155	24508000	1.26307e+07		25415000	25414000	16898000	15657500	1.91643e+07	1.16415e+07	45926000	41645000	31172000	1.31821e+07	2.48207e+07	14845500
P63028	P63028	Translationally-controlled tumor protein	Tpt1	>sp|P63028|TCTP_MOUSE Translationally-controlled tumor protein OS=Mus musculus GN=Tpt1 PE=1 SV=1	1	9	9	9	29.2889	29.9273	28.8906	30.2775	30.2192	29.6406	30.231	30.3425	29.9029	30.6602	30.9352	30.718	29.9019	30.2111	29.4611	30.4785	30.3258	30.0099	0.757612	0.0186852	0.150705	0.684084	0.564067	0.138752	-0.193545	0.451005	6.55887e+08	1.02096e+09	4.97677e+08	1301500000	1249900000	836960000	1.26017e+09	1.36143e+09	1003840000	1696800000	2053200000	1766200000	1003190000	1.24295e+09	739040000
Q8C1D8	Q8C1D8	Protein IWS1 homolog	Iws1	>sp|Q8C1D8|IWS1_MOUSE Protein IWS1 homolog OS=Mus musculus GN=Iws1 PE=1 SV=1	1	10	10	9	24.3506	25.1213	23.3471	24.5106	24.0411	23.5373	24.7984	25.0759	24.7985	24.8235	24.8343	25.1223	24.1473	25.0555	24.0692	24.7845	24.9277	23.7821	0.757478	0.0200567	0.272662	0.557645	0.346761	0.47282	-0.410717	0.147333	2.13925e+07	3.64967e+07	10670500	23902000	17262000	12174000	2.91777e+07	35368000	29180000	29691000	29914000	36522000	1.85807e+07	3.48693e+07	17602050
Q6NT99	Q6NT99	Dual specificity protein phosphatase 23	Dusp23	>sp|Q6NT99|DUS23_MOUSE Dual specificity protein phosphatase 23 OS=Mus musculus GN=Dusp23 PE=2 SV=1	1	5	5	5	20.5517	21.7322	21.3154	22.9477	21.7921	21.387	22.1691	22.7338	21.0697	22.8425	23.7192	21.7247	20.4021	22.0834	22.9057	20.4608	22.6263	21.5729	0.755501	0.159608	0.17608	0.801277	-0.0676892	0.916566	-0.82319	0.271829		3483700		8089800	3631400	2742300	4715850	6975200		7521000	13810000	3465700		4443900	7858000
Q8CGC6	Q8CGC6	RNA-binding protein 28	Rbm28	>sp|Q8CGC6|RBM28_MOUSE RNA-binding protein 28 OS=Mus musculus GN=Rbm28 PE=1 SV=4	1	22	22	21	25.4553	25.3916	25.263	26.2401	26.4599	25.9906	26.1273	26.358	26.3639	26.8482	26.818	26.7824	25.4602	25.6433	25.2659	26.5835	26.6577	26.7282	0.749542	0.010428	-0.343618	0.298468	0.856382	0.0241275	0.106841	0.580233	46005000	4.40193e+07	40264000	79262000	92304000	66675000	7.32973e+07	8.60103e+07	8.63653e+07	120810000	118310000	115430000	46162000	5.24093e+07	4.03456e+07
P19246	P19246	Neurofilament heavy polypeptide	Nefh	>sp|P19246|NFH_MOUSE Neurofilament heavy polypeptide OS=Mus musculus GN=Nefh PE=1 SV=3	1	6	4	4	19.2561	20.6933	21.3154	20.824	19.5462	19.8106	20.9199	20.5767	21.0697	21.4122	20.0433	21.9183	19.4421	20.6538	21.0702	19.6087	20.7346	21.5729	0.749085	0.109498	0.14775	0.8074	0.397782	0.537803	-0.351304	0.535057	626143				765570	919540	1983840			2790700	1080500	3963500	712263
Q9JJT0	Q9JJT0	RNA 3-terminal phosphate cyclase-like protein	Rcl1	>sp|Q9JJT0|RCL1_MOUSE RNA 3-terminal phosphate cyclase-like protein OS=Mus musculus GN=Rcl1 PE=2 SV=1	1	7	7	7	23.3861	23.553	23.7829	24.5729	24.3687	24.4191	23.9536	24.469	24.656	25.2382	24.9741	25.2787	23.4587	23.4963	23.7723	25.1637	24.5761	25.7021	0.747805	0.0281746	-0.43802	0.196943	1.13353	0.0178275	0.385726	0.332648	10962800	12307000	14433200	24957000	21662000	22433000	1.62467e+07	2.32223e+07	26435500	39577000	32957000	40704000	1.15284e+07	1.18327e+07	14328000
Q60716	Q60716	Prolyl 4-hydroxylase subunit alpha-2	P4ha2	>sp|Q60716|P4HA2_MOUSE Prolyl 4-hydroxylase subunit alpha-2 OS=Mus musculus GN=P4ha2 PE=1 SV=1	1	8	8	8	21.3279	21.9755	22.5096	20.6688	20.66	20.7503	21.882	21.7635	22.9487	22.0034	21.7721	22.0069	22.1965	20.6538	23.1646	23.5029	23.1465	23.4596	0.747418	0.0686529	0.689637	0.335833	2.0543	0.00330448	1.30688	0.00216115	2632300	4123600	5971300	1667000	1656800	1763900	3865000	3560050	8095700	4204200	3581400	4214400	4.80627e+06		9.40273e+06
Q9D9K3	Q9D9K3	Cell death regulator Aven	Aven	>sp|Q9D9K3|AVEN_MOUSE Cell death regulator Aven OS=Mus musculus GN=Aven PE=1 SV=2	1	8	8	8	23.422	23.9141	23.5947	23.9582	23.907	23.944	24.6491	24.7277	23.5479	24.3391	24.928	25.0283	24.0168	24.0823	23.0881	25.175	25.1662	24.6662	0.7467	0.010825	-0.0609243	0.81425	1.21248	0.000218326	0.46578	0.214537	11238900	15807000	12668000	16298000	15730000	16138000	2.63097e+07	2.77837e+07	1.22637e+07	21222000	31922000	34219000	16974000	1.77617e+07	8916800
Q6A0A2	Q6A0A2	La-related protein 4B	Larp4b	>sp|Q6A0A2|LAR4B_MOUSE La-related protein 4B OS=Mus musculus GN=Larp4b PE=1 SV=2	1	14	14	14	24.2338	24.4519	23.8681	24.9187	24.5713	24.4616	24.6264	24.966	24.6228	24.6925	26.0866	25.989	24.2285	24.3028	24.3463	25.1121	25.1582	24.7911	0.746284	0.039654	-0.125046	0.571257	0.602881	0.0302537	-0.143403	0.742075	19729000	22949000	15311500	31715000	24929000	23104000	2.58983e+07	32772000	2.58343e+07	27114000	71260000	66597000	1.96567e+07	2.06947e+07	2.13292e+07
Q3U4G3	Q3U4G3	Xyloside xylosyltransferase 1	Xxylt1	>sp|Q3U4G3|XXLT1_MOUSE Xyloside xylosyltransferase 1 OS=Mus musculus GN=Xxylt1 PE=2 SV=2	1	4	4	4	26.2896	26.9617	21.3154	20.824	20.404	20.7853	26.1435	26.4111	26.7594	20.7458	20.4137	20.5838	26.5393	26.2279	26.678	26.5963	26.5206	21.5729	0.746225	0.687056	3.71839	0.0780746	2.13325	0.344368	1.38703	0.549882	82027000	130700000					7.41283e+07	8.92377e+07	113600000				9.75243e+07	7.85937e+07	107370000
Q8BJW5	Q8BJW5	Nucleolar protein 11	Nol11	>sp|Q8BJW5|NOL11_MOUSE Nucleolar protein 11 OS=Mus musculus GN=Nol11 PE=2 SV=1	1	8	8	8	22.2655	24.1885	21.9081	22.8727	24.0846	22.7632	24.4354	24.6567	23.2214	23.4606	22.2692	24.5132	23.5491	23.547	20.9059	25.1441	25.7554	23.9601	0.745671	0.199113	-0.346426	0.679445	1.93944	0.0214562	1.19377	0.113363	5.04177e+06	1.91183e+07	3935500	7680200	17790000	7119000	22687000	2.64493e+07	9.78023e+06	11544000	5054800	23945000	12274000	1.22564e+07	1964700
Q922R5	Q922R5	Serine/threonine-protein phosphatase 4 regulatory subunit 3B	Smek2	>sp|Q922R5|P4R3B_MOUSE Serine/threonine-protein phosphatase 4 regulatory subunit 3B OS=Mus musculus GN=Smek2 PE=2 SV=2	1	12	9	9	22.5358	23.0685	21.3154	23.8194	23.1771	23.2638	22.7046	23.4814	23.5692	23.4985	24.7775	23.6187	22.8618	23.1589	23.3286	22.8707	22.9171	22.9108	0.744979	0.124798	0.253079	0.643254	0.0362006	0.945974	-0.708779	0.117942	6080500	8.79623e+06		14803000	9484500	10072000	6835400	1.17112e+07	12446000	11851000	28758000	12881000	7.62247e+06	9.36507e+06	10534000
P97369	P97369	Neutrophil cytosol factor 4	Ncf4	>sp|P97369|NCF4_MOUSE Neutrophil cytosol factor 4 OS=Mus musculus GN=Ncf4 PE=1 SV=2	1	6	6	6	20.5517	22.1695	23.2044	23.3975	22.9405	23.4616	22.9172	22.42	23.6339	23.8542	23.6721	23.6947	23.1982	22.7277	24.2504	23.2328	22.7165	23.2499	0.744461	0.176141	0.771219	0.325641	0.445512	0.531695	-0.298949	0.430979		4717150	9665300	11050000	8049700	11552000	7920600	5611650	1.30167e+07	15165000	13366000	13577000	9623700	6945850	19957000
Q61001	Q61001	Laminin subunit alpha-5	Lama5	>sp|Q61001|LAMA5_MOUSE Laminin subunit alpha-5 OS=Mus musculus GN=Lama5 PE=1 SV=4	1	9	9	9	20.5517	20.6933	22.575	20.824	20.404	20.7853	22.5822	22.9218	23.0457	20.7458	20.4137	20.5838	23.0145	20.6538	22.7112	20.4608	24.1742	21.5729	0.74329	0.249634	1.1543	0.134143	1.09706	0.245095	0.353765	0.743823			6247950				6279400	7.94593e+06	8658400				8473150		6866900
Q9CYX7	Q9CYX7	RRP15-like protein	Rrp15	>sp|Q9CYX7|RRP15_MOUSE RRP15-like protein OS=Mus musculus GN=Rrp15 PE=1 SV=2	1	3	3	3	22.231	23.2387	23.9993	23.8092	23.5744	23.5224	23.3279	24.6568	24.4467	24.3714	24.1051	23.9161	22.4426	23.6128	23.8289	23.522	24.457	24.2985	0.74149	0.0434762	-0.101068	0.83546	0.696671	0.140834	-0.0448195	0.89908	4.92263e+06	9898300	1.67687e+07	14699000	12491000	12049000	1.05293e+07	26451000	2.28657e+07	21703000	18045000	15829000	5700350	1.28283e+07	14900500
Q9D706	Q9D706	RNA polymerase II-associated protein 3	Rpap3	>sp|Q9D706|RPAP3_MOUSE RNA polymerase II-associated protein 3 OS=Mus musculus GN=Rpap3 PE=1 SV=1	1	10	10	10	23.8122	23.4071	23.9923	23.7255	23.5667	23.188	24.2347	24.3733	24.279	24.122	24.4134	24.7135	23.7649	23.5816	23.102	24.5698	24.1442	24.506	0.740715	0.000451297	-0.132445	0.559896	0.791383	0.00468834	0.0506685	0.74431	1.47293e+07	1.11233e+07	16687500	13870000	12425000	9556000	1.97417e+07	2.17323e+07	20356000	18258000	22345000	27511000	1.42547e+07	12554000	9002850
Q8K194	Q8K194	U4/U6.U5 small nuclear ribonucleoprotein 27 kDa protein	Snrnp27	>sp|Q8K194|SNR27_MOUSE U4/U6.U5 small nuclear ribonucleoprotein 27 kDa protein OS=Mus musculus GN=Snrnp27 PE=2 SV=1	1	5	5	5	22.2968	22.511	21.3154	24.1781	24.9982	25.7672	23.2407	23.5678	22.3197	24.4029	26.2768	25.6953	22.2916	23.7372	22.3695	22.6406	23.0344	22.4838	0.739393	0.449468	-0.711721	0.53139	-0.791516	0.472319	-1.53091	0.136362	5152500	5.97717e+06		18982000	33513000	57108000	9.91183e+06	1.24337e+07	5234650	22182000	81304000	54333000	5133650	13983300	5418600
Q8BGW5	Q8BGW5	SOSS complex subunit B2	Nabp1	>sp|Q8BGW5|SOSB2_MOUSE SOSS complex subunit B2 OS=Mus musculus GN=Nabp1 PE=2 SV=1	1	4	4	4	20.5517	22.5067	21.6856	24.8684	23.6611	24.072	22.115	22.4912	23.3011	26.064	23.8683	23.941	22.3093	22.2961	22.7765	21.859	20.7346	23.5854	0.739154	0.415843	-0.430285	0.670123	-0.831295	0.476408	-1.57045	0.159036		5959200	3373100	30630000	13265000	17636000	4.54227e+06	5895600	1.03352e+07	70153000	15313000	16105000	5197300	5149900	7184700
Q6Y7W8	Q6Y7W8	PERQ amino acid-rich with GYF domain-containing protein 2	Gigyf2	>sp|Q6Y7W8|PERQ2_MOUSE PERQ amino acid-rich with GYF domain-containing protein 2 OS=Mus musculus GN=Gigyf2 PE=1 SV=2	1	15	15	15	23.7573	24.9929	24.5953	24.9675	24.5443	23.629	25.1216	25.4212	25.282	24.7242	25.4249	24.9447	24.2774	24.5397	23.8731	25.5391	25.3853	24.3275	0.738739	0.0196956	-0.184276	0.637807	0.669585	0.16482	-0.0691542	0.824346	1.41793e+07	33390000	25347000	32807000	24466000	12973000	3.65057e+07	4.49313e+07	40799000	27716000	45047000	32293000	2.03347e+07	2.43893e+07	15364900
Q91Z96	Q91Z96	BMP-2-inducible protein kinase	Bmp2k	>sp|Q91Z96|BMP2K_MOUSE BMP-2-inducible protein kinase OS=Mus musculus GN=Bmp2k PE=1 SV=1	1	5	5	5	22.8395	22.2865	21.3154	20.8378	20.404	22.1531	23.0123	22.4987	23.0848	22.365	22.7154	20.5838	23.0192	20.6538	23.8849	25.3063	23.7917	23.6073	0.737269	0.199649	0.879946	0.332222	2.59573	0.00573952	1.85846	0.024981	7.50523e+06	5115600		1874200		4664000	8.46043e+06	5926200	8896400	5401700	6886600		8501250		15491000
Q8R317	Q8R317	Ubiquilin-1	Ubqln1	>sp|Q8R317|UBQL1_MOUSE Ubiquilin-1 OS=Mus musculus GN=Ubqln1 PE=1 SV=1	1	16	16	13	27.3863	27.7211	25.3426	26.8938	26.8424	26.7733	28.1426	28.6011	26.6757	27.13	27.4237	27.4094	27.2803	28.1915	25.5766	28.1447	28.1126	26.753	0.737167	0.123258	0.189557	0.794163	0.843532	0.18399	0.106365	0.841845	1.75427e+08	2.21243e+08	42549000	124690000	120330000	114700000	2.96327e+08	407190000	1.07197e+08	146870000	180030000	178260000	163000000	3.06537e+08	5.00413e+07
Q9D832	Q9D832	DnaJ homolog subfamily B member 4	Dnajb4	>sp|Q9D832|DNJB4_MOUSE DnaJ homolog subfamily B member 4 OS=Mus musculus GN=Dnajb4 PE=2 SV=1	1	2	2	2	20.5517	20.6933	21.3154	20.824	23.0421	20.7853	20.2396	20.5767	21.0697	23.693	22.8961	23.1562	20.4021	20.6538	21.0702	20.4608	20.7346	21.5729	0.736574	0.327704	-0.49327	0.419179	-0.279238	0.656675	-1.01581	0.302135					8637100					13561000	7805600	9347600
Q60598	Q60598	Src substrate cortactin	Cttn	>sp|Q60598|SRC8_MOUSE Src substrate cortactin OS=Mus musculus GN=Cttn PE=1 SV=2	1	5	5	5	20.5517	23.0494	21.3154	20.824	22.4915	22.4257	20.2396	23.1133	23.5015	22.7454	23.2258	22.2096	20.4021	23.5336	23.9555	20.4608	23.2125	24.0681	0.729567	0.281693	0.854113	0.399811	0.804142	0.418956	0.0745751	0.943173		8681000			5896900	5633900		9.07373e+06	11875500	7031300	9809800	4850300		12142700	16268000
O08900	O08900	Zinc finger protein Aiolos	Ikzf3	>sp|O08900|IKZF3_MOUSE Zinc finger protein Aiolos OS=Mus musculus GN=Ikzf3 PE=1 SV=2	1	11	9	8	25.4193	24.8621	24.6053	24.1893	24.2187	24.5153	25.8974	25.8137	25.6452	24.571	25.3171	24.9417	24.8832	24.7285	24.5689	24.646	23.9086	24.2741	0.729354	0.0282209	0.0918936	0.752982	-0.358773	0.281853	-1.08813	0.0156567	4.48713e+07	3.04957e+07	25523000	19129000	19523000	23980000	6.25027e+07	5.89777e+07	5.24777e+07	24923000	41804000	32225000	3.09457e+07	27799000	24887000
O08992	O08992	Syntenin-1	Sdcbp	>sp|O08992|SDCB1_MOUSE Syntenin-1 OS=Mus musculus GN=Sdcbp PE=1 SV=1	1	5	5	5	24.8682	25.2237	24.4467	25.1613	24.5736	24.3649	25.6907	26.0271	25.5215	25.2046	25.2901	25.2805	25.0019	25.5422	24.9669	25.107	25.3001	25.5454	0.729339	0.00415364	0.397275	0.157861	0.544448	0.053549	-0.18489	0.397945	3.06247e+07	3.91833e+07	22866000	37523000	24969000	21605000	54158000	6.83797e+07	48166000	38668000	41027000	40755000	3.35983e+07	4.88627e+07	32793500
Q8C754	Q8C754	Vacuolar protein sorting-associated protein 52 homolog	Vps52	>sp|Q8C754|VPS52_MOUSE Vacuolar protein sorting-associated protein 52 homolog OS=Mus musculus GN=Vps52 PE=2 SV=1	1	9	9	9	27.025	26.738	27.5263	20.824	23.6455	25.0707	26.6223	27.433	26.939	24.4513	23.1822	26.5592	27.0364	27.0149	27.6322	26.9255	26.8736	27.8736	0.726241	0.572715	2.08961	0.215146	2.08598	0.218267	1.35974	0.223282	136560000	111925000	193310000		13122000	35240000	1.033e+08	181200000	1.28663e+08	22939000	9517700	98879000	137650000	1.35613e+08	2.08033e+08
O09000	O09000	Nuclear receptor coactivator 3	Ncoa3	>sp|O09000|NCOA3_MOUSE Nuclear receptor coactivator 3 OS=Mus musculus GN=Ncoa3 PE=1 SV=2	1	16	16	16	23.4363	23.6996	24.4015	23.9139	24.0955	24.1635	24.6433	24.0593	24.3147	25.1615	23.8636	26.02	23.7768	24.1939	24.03	24.2842	23.6722	24.6989	0.725367	0.0692435	0.0485362	0.832791	0.26672	0.379478	-0.458647	0.40477	1.1351e+07	1.36233e+07	2.21608e+07	15805000	17925000	18790000	26205000	17481000	20867000	37528000	15264000	68044000	1.43725e+07	19190000	17130300
Q925H1	Q925H1	Zinc finger transcription factor Trps1	Trps1	>sp|Q925H1|TRPS1_MOUSE Zinc finger transcription factor Trps1 OS=Mus musculus GN=Trps1 PE=1 SV=1	1	5	5	5	20.5517	20.6933	20.8233	20.0057	20.8124	21.1227	20.2396	20.5767	21.9048	21.3603	21.3758	22.9019	20.4021	20.6538	21.9346	20.4608	20.7346	21.5729	0.725005	0.113476	0.328679	0.419394	0.254558	0.443547	-0.470447	0.465747			1855400	1052700	1841500	2283300			3926400	2692100	2721100	7837000			4008450
Q8C1Q6	Q8C1Q6	Small integral membrane protein 4	Smim4	>sp|Q8C1Q6|SMIM4_MOUSE Small integral membrane protein 4 OS=Mus musculus GN=Smim4 PE=3 SV=2	1	2	2	2	22.5455	22.0226	21.3154	20.824	21.2291	23.1021	23.2607	22.3585	23.1801	20.8959	22.26	23.4308	23.0026	21.5438	22.8418	23.4434	22.6115	22.915	0.724556	0.199351	0.622921	0.335677	1.15016	0.0727682	0.425608	0.494692	6121800	4260600			2458000	9003900	1.00502e+07	5.37747e+06	9504250	1951200	5022500	11308000	8.40387e+06	3.05717e+06	7517200
Q9DA08	Q9DA08	SAGA-associated factor 29 homolog	Ccdc101	>sp|Q9DA08|SGF29_MOUSE SAGA-associated factor 29 homolog OS=Mus musculus GN=Ccdc101 PE=2 SV=1	1	3	3	3	23.0425	20.6933	23.3951	20.824	24.6024	23.7027	23.3432	26.2446	21.0697	22.4429	24.5976	22.907	23.1121	20.6538	21.0702	23.4789	20.7346	21.2819	0.724181	0.477436	-1.09795	0.341833	-0.878195	0.451529	-1.60238	0.22531	8639150		11031000		25471000	13653000	10641400	79506000		5701600	25387000	7865000	9066550
Q8VBZ3	Q8VBZ3	Cleft lip and palate transmembrane protein 1 homolog	Clptm1	>sp|Q8VBZ3|CLPT1_MOUSE Cleft lip and palate transmembrane protein 1 homolog OS=Mus musculus GN=Clptm1 PE=2 SV=1	1	18	18	18	25.783	25.564	25.5424	25.6903	25.8138	25.7652	26.2616	26.5434	26.7546	26.3532	26.2543	26.33	26.0115	26.1774	26.5654	26.3985	26.2928	27.0852	0.723029	1.50968e-05	0.558301	0.00328869	0.899007	0.00142159	0.175978	0.40905	5.77387e+07	4.96057e+07	4.88697e+07	54145000	58984000	57029000	80448000	9.78023e+07	113220000	85724000	80046000	84356000	6.76447e+07	7.58897e+07	99310000
Q04863	Q04863	Transcription factor RelB	Relb	>sp|Q04863|RELB_MOUSE Transcription factor RelB OS=Mus musculus GN=Relb PE=1 SV=2	1	7	7	7	23.4942	23.2698	24.0064	20.824	22.9951	22.7579	23.389	23.7566	24.1005	23.521	23.8578	23.0479	24.7576	25.0238	25.5021	24.2008	24.4489	25.6498	0.72089	0.159491	2.20326	0.0135829	1.87527	0.035152	1.15438	0.0164744	11816000	1.01136e+07	1.68513e+07		8360100	7092800	10984900	1.41727e+07	17988000	12037000	15202000	8671800	2.83657e+07	34112000	4.75217e+07
Q8VEA4	Q8VEA4	Mitochondrial intermembrane space import and assembly protein 40	Chchd4	>sp|Q8VEA4|MIA40_MOUSE Mitochondrial intermembrane space import and assembly protein 40 OS=Mus musculus GN=Chchd4 PE=1 SV=1	1	1	1	1	22.2724	23.8193	22.7626	22.1205	24.5818	22.1477	22.7836	24.3617	24.0462	23.7838	25.1306	21.9147	22.2352	24.0917	23.2825	23.7187	24.3808	24.5793	0.71937	0.279552	0.252426	0.7312	1.27552	0.0846432	0.556152	0.458566	5066100	1.48017e+07	7115600	4559600	25110000	4646600	7220050	21557000	17323500	14442000	36733000	3953400	4937000	17878000	10203150
Q9WVF7	Q9WVF7	DNA polymerase epsilon catalytic subunit A	Pole	>sp|Q9WVF7|DPOE1_MOUSE DNA polymerase epsilon catalytic subunit A OS=Mus musculus GN=Pole PE=2 SV=3	1	9	9	9	25.936	22.595	21.3154	23.4485	21.8628	23.459	26.6136	23.4081	23.6977	22.9763	22.7784	23.4491	26.2825	23.651	21.0702	24.4945	19.5074	21.2179	0.717747	0.433283	0.565121	0.69541	-1.36284	0.351528	-2.08059	0.146797	64199000	6335400		11447000	3813700	11531000	102680500	11131000	13606000	8251800	7194200	11452000	8.16263e+07	13172500
Q9CR60	Q9CR60	Vesicle transport protein GOT1B	Golt1b	>sp|Q9CR60|GOT1B_MOUSE Vesicle transport protein GOT1B OS=Mus musculus GN=Golt1b PE=2 SV=1	1	4	4	4	25.7227	25.4204	25.3402	20.824	25.6566	23.6729	25.7897	25.4468	26.3272	24.0678	25.3521	23.9474	25.843	25.3689	25.4921	25.8107	25.143	26.3271	0.715688	0.433741	1.1285	0.361153	1.32079	0.297314	0.605105	0.355839	5.53747e+07	4.49043e+07	42477800		52895000	13374000	5.80077e+07	4.57347e+07	84191500	17585000	42830000	16176000	6.01897e+07	4.33307e+07	47192500
Q8K224	Q8K224	N-acetyltransferase 10	Nat10	>sp|Q8K224|NAT10_MOUSE N-acetyltransferase 10 OS=Mus musculus GN=Nat10 PE=2 SV=1	1	37	37	37	26.7816	26.6156	26.2777	25.9906	26.2877	26.3021	27.346	27.1568	27.0727	26.7111	27.2029	27.0399	26.5515	26.3491	26.6127	27.6225	27.3022	27.5286	0.712357	0.000582604	0.128544	0.487821	1.10856	0.000445417	0.396204	0.0270991	115360000	1.02827e+08	8.13543e+07	66671000	81917000	82743000	170590000	149630000	1.41157e+08	109860000	154490000	137980000	98352000	8.54803e+07	1.02619e+08
Q9CRA9	Q9CRA9	FGFR1 oncogene partner 2 homolog	Fgfr1op2	>sp|Q9CRA9|FGOP2_MOUSE FGFR1 oncogene partner 2 homolog OS=Mus musculus GN=Fgfr1op2 PE=2 SV=1	1	11	11	11	20.5517	25.7514	21.3154	26.7762	26.982	25.5901	20.2396	25.2863	26.3782	26.2146	26.9094	26.2088	20.4021	25.6395	26.7147	20.4608	24.8301	25.1471	0.711721	0.653065	-0.24235	0.911999	-1.01514	0.619708	-1.72686	0.365964		56485000		114930000	132550000	50511000		40921000	87225000	77873000	126050000	77557000		5.22693e+07	110136500
Q9D903	Q9D903	Probable rRNA-processing protein EBP2	Ebna1bp2	>sp|Q9D903|EBP2_MOUSE Probable rRNA-processing protein EBP2 OS=Mus musculus GN=Ebna1bp2 PE=2 SV=1	1	14	14	14	25.8827	26.4077	25.3894	27.4216	26.7922	27.3063	27.3367	27.5425	25.9417	27.6381	27.4785	27.52	26.596	26.5272	25.5269	28.089	27.9601	26.0525	0.70959	0.121672	-0.316616	0.568322	0.833875	0.236298	0.124285	0.835947	6.18677e+07	89024000	4.39527e+07	179770000	116210000	165970000	1.69493e+08	1.95493e+08	64451000	208880000	187000000	192460000	1.01434e+08	9.67147e+07	4.83463e+07
Q6ZQ58	Q6ZQ58	La-related protein 1	Larp1	>sp|Q6ZQ58|LARP1_MOUSE La-related protein 1 OS=Mus musculus GN=Larp1 PE=1 SV=3	1	43	43	43	27.2935	27.3636	27.2289	27.5782	27.6252	27.3121	28.282	28.245	27.9027	27.8961	28.11	28.2154	27.7633	27.9837	27.6663	28.4667	28.3925	28.6268	0.708303	2.49574e-05	0.404208	0.00978063	1.09508	1.85457e-05	0.386778	0.0107342	164500000	1.72687e+08	157300000	200380000	207020000	166630000	3.26383e+08	3.18127e+08	2.50937e+08	249790000	289700000	311660000	227820000	2.65427e+08	2.13003e+08
P60843	P60843	Eukaryotic initiation factor 4A-I	Eif4a1	>sp|P60843|IF4A1_MOUSE Eukaryotic initiation factor 4A-I OS=Mus musculus GN=Eif4a1 PE=1 SV=1	1	36	36	20	32.2371	32.3263	31.4702	32.6495	32.1908	31.6494	33.057	33.1927	32.2551	32.8515	32.923	32.4836	32.379	32.8104	31.8105	33.3753	33.03	32.4457	0.706626	0.0123196	0.246093	0.474083	0.863122	0.0302104	0.156496	0.590115	5.06197e+09	5385000000	2.97497e+09	6737000000	4902200000	3368300000	8.93583e+09	9.81753e+09	5.12553e+09	7750000000	8143700000	6005500000	5585400000	7.53193e+09	3.76627e+09
Q8K4F0	Q8K4F0	CD226 antigen	Cd226	>sp|Q8K4F0|CD226_MOUSE CD226 antigen OS=Mus musculus GN=Cd226 PE=2 SV=1	1	3	3	3	24.3778	24.7508	21.3154	24.996	24.7218	24.7871	24.1931	24.792	24.9628	25.0896	24.9845	25.1621	24.9054	25.0053	24.5294	23.9009	24.6471	21.5729	0.705872	0.260679	0.655215	0.464036	-0.784522	0.473783	-1.49039	0.0531463	2.17997e+07	2.82313e+07		33462000	27669000	28951000	1.91797e+07	29050000	3.27007e+07	35704000	33196000	37545000	31425000	3.36783e+07	24214500
Q8C1A5	Q8C1A5	Thimet oligopeptidase	Thop1	>sp|Q8C1A5|THOP1_MOUSE Thimet oligopeptidase OS=Mus musculus GN=Thop1 PE=1 SV=1	1	18	18	18	24.9697	25.4647	26.5333	26.2248	26.5162	26.0028	26.4043	26.875	26.773	26.5552	26.6878	26.6512	25.2275	25.8016	25.8569	26.9695	26.9872	27.2436	0.705814	0.0228578	-0.323279	0.439481	1.11483	0.0210293	0.409016	0.00903408	32858000	4.63077e+07	9.71213e+07	78424000	95977000	67240000	88817000	1.23077e+08	1.14676e+08	98608000	108100000	105390000	3.92853e+07	5.84863e+07	6.07703e+07
P97801	P97801	Survival motor neuron protein	Smn1	>sp|P97801|SMN_MOUSE Survival motor neuron protein OS=Mus musculus GN=Smn1 PE=1 SV=1	1	2	2	2	23.7223	23.909	21.3154	20.824	23.9282	20.7853	24.5925	24.5011	21.0697	23.8335	24.1376	20.5838	23.5951	23.7586	21.0702	24.9811	24.3441	24.6123	0.705651	0.488506	0.393913	0.73255	2.2318	0.0525223	1.52615	0.202111	13840000	1.57517e+07			15963000		25298000	23744000		14949000	18456000		12672000	1.41923e+07
Q8BK58	Q8BK58	HSPB1-associated protein 1	Hspbap1	>sp|Q8BK58|HBAP1_MOUSE HSPB1-associated protein 1 OS=Mus musculus GN=Hspbap1 PE=1 SV=2	1	4	4	4	23.0816	22.2115	23.6235	20.824	20.9933	22.3112	23.3934	22.838	23.7863	20.7458	23.3483	23.165	23.0235	22.9688	24.3252	23.7719	23.1306	24.2763	0.705269	0.292833	1.26498	0.124141	1.55205	0.0615509	0.846785	0.257317	8876600	4856400	12924000		2087500	5204000	1.10186e+07	7.49747e+06	14467000		10679000	9405200	8.52663e+06	8209000	21019000
Q9WVH4	Q9WVH4	Forkhead box protein O3	Foxo3	>sp|Q9WVH4|FOXO3_MOUSE Forkhead box protein O3 OS=Mus musculus GN=Foxo3 PE=1 SV=1	1	4	4	4	22.001	22.79	21.3154	20.824	23.6164	23.4506	22.1901	22.738	23.521	23.1152	23.2276	23.4368	20.4021	22.6869	23.75	20.4608	22.5217	23.7653	0.705219	0.195981	-0.0532227	0.956448	-0.0836832	0.930794	-0.788902	0.295402	4197200	7252300			12860000	11464000	4785000	6995550	12037500	9086000	9822100	11355000		6.75223e+06	14108000
Q8BPM2;Q99JP0	Q8BPM2	Mitogen-activated protein kinase kinase kinase kinase 5	Map4k5	>sp|Q8BPM2|M4K5_MOUSE Mitogen-activated protein kinase kinase kinase kinase 5 OS=Mus musculus GN=Map4k5 PE=1 SV=2	2	3	3	3	20.5517	19.8549	22.7471	20.824	20.404	20.7853	23.6991	21.912	22.028	20.7458	20.4137	20.5838	20.4021	22.7201	21.9624	20.4608	20.7346	22.4096	0.702559	0.306122	0.833713	0.297284	0.340482	0.647312	-0.362076	0.682329		948260	7039800				13619000	3946000	4276500					6909300	4.08653e+06
Q8K0L0	Q8K0L0	Ankyrin repeat and SOCS box protein 2	Asb2	>sp|Q8K0L0|ASB2_MOUSE Ankyrin repeat and SOCS box protein 2 OS=Mus musculus GN=Asb2 PE=2 SV=1	1	7	7	7	24.4698	23.2608	23.6661	23.5278	24.094	23.4092	25.3441	24.6903	24.269	24.7323	24.1196	23.487	25.6901	24.6469	23.7101	26.4676	25.4106	24.5199	0.702414	0.0522748	0.944425	0.0810695	1.72805	0.00702584	1.02563	0.0933322	2.32343e+07	1.00511e+07	13311000	12094000	17907000	11140000	4.25937e+07	2.70723e+07	2.02154e+07	27871000	18227000	11757000	5.41373e+07	2.62697e+07	13723500
Q5SSI6	Q5SSI6	U3 small nucleolar RNA-associated protein 18 homolog	Utp18	>sp|Q5SSI6|UTP18_MOUSE U3 small nucleolar RNA-associated protein 18 homolog OS=Mus musculus GN=Utp18 PE=1 SV=1	1	13	13	13	25.161	25.6455	24.9144	25.1042	25.8032	25.5195	26.5764	26.6023	24.8019	25.4078	26.41	26.5347	25.6687	25.8455	25.1574	27.116	26.9146	26.7743	0.697559	0.0691755	0.19925	0.448476	1.57701	0.000172823	0.87945	0.098102	37515000	5.24897e+07	31621000	36068000	58550000	48099000	100066000	1.01883e+08	2.92498e+07	44516000	89165000	97215000	53340000	6.02943e+07	3.74223e+07
Q9EP82	Q9EP82	tRNA (guanine-N(7)-)-methyltransferase non-catalytic subunit WDR4	Wdr4	>sp|Q9EP82|WDR4_MOUSE tRNA (guanine-N(7)-)-methyltransferase non-catalytic subunit WDR4 OS=Mus musculus GN=Wdr4 PE=2 SV=2	1	6	6	6	23.1441	23.4317	21.3154	24.3428	23.4801	23.0799	24.2529	23.5559	23.5558	23.9277	23.6286	24.0304	23.5081	23.2564	21.0702	24.6704	24.1011	21.5729	0.692857	0.133475	-0.520805	0.527074	0.31578	0.725116	-0.377077	0.578171	9.26993e+06	11314500		21277000	11701000	8866400	1.99917e+07	12331900	12331000	15957000	12969000	17134000	1.19297e+07	1.00201e+07
Q6ZQ73	Q6ZQ73	Cullin-associated NEDD8-dissociated protein 2	Cand2	>sp|Q6ZQ73|CAND2_MOUSE Cullin-associated NEDD8-dissociated protein 2 OS=Mus musculus GN=Cand2 PE=1 SV=2	1	8	6	6	23.216	23.8446	24.3253	21.2811	20.2336	20.7853	23.4912	23.696	24.0269	23.0999	22.9371	20.5838	23.3784	23.3698	24.4307	23.2885	23.6475	24.1152	0.691474	0.443695	1.4453	0.214185	1.40275	0.221146	0.711279	0.377253	9743600	1.50641e+07	21021000	2548300	1232900		1.17913e+07	13589300	17092500	8990000	8030600		1.09041e+07	10839900	2.26137e+07
Q9JJK5	Q9JJK5	Homocysteine-responsive endoplasmic reticulum-resident ubiquitin-like domain member 1 protein	Herpud1	>sp|Q9JJK5|HERP1_MOUSE Homocysteine-responsive endoplasmic reticulum-resident ubiquitin-like domain member 1 protein OS=Mus musculus GN=Herpud1 PE=2 SV=1	1	1	1	1	21.4568	21.4878	21.3154	21.7137	22.2491	22.2585	22.4654	22.8183	23.1259	22.5454	23.0712	20.5838	22.6197	22.8416	23.6231	22.1743	22.3519	22.7281	0.68813	0.133337	1.28126	0.00493175	0.671202	0.0412334	-0.0169285	0.977335	2878350	2.94087e+06		3439400	4984900	5017200	5791250	7396000	9.15383e+06	6121200	8813000		6445000	7.51653e+06	1.29198e+07
A2RTL5	A2RTL5	Arginine/serine-rich coiled-coil protein 2	Rsrc2	>sp|A2RTL5|RSRC2_MOUSE Arginine/serine-rich coiled-coil protein 2 OS=Mus musculus GN=Rsrc2 PE=2 SV=1	1	6	6	6	22.9837	22.5692	21.3154	22.734	22.7483	20.7853	23.4637	23.4917	22.1925	23.2562	21.6824	23.1726	22.0266	23.4224	23.2778	23.6916	23.2496	24.0456	0.687199	0.184363	0.719606	0.280359	1.47295	0.0345973	0.785755	0.142492	8294550	6.22293e+06		6976100	7045700		11568400	11795000	4793100	10019000	3365600	9454400	4.27237e+06	11241700	10170000
Q5SV85	Q5SV85	Synergin gamma	Synrg	>sp|Q5SV85|SYNRG_MOUSE Synergin gamma OS=Mus musculus GN=Synrg PE=1 SV=1	1	13	13	13	23.6669	23.212	21.3154	24.0901	23.8373	24.2125	24.0629	23.6084	23.7441	23.9199	24.4598	24.6545	24.0676	23.5891	23.8856	24.1248	23.2747	23.7935	0.685887	0.17479	0.45838	0.502798	0.341955	0.621688	-0.343932	0.278978	13318000	9716300		17859000	14988000	19440000	1.75247e+07	1.27887e+07	14050000	15871000	23075000	26409000	1.75823e+07	1.26187e+07	15498000
P09925	P09925	Surfeit locus protein 1	Surf1	>sp|P09925|SURF1_MOUSE Surfeit locus protein 1 OS=Mus musculus GN=Surf1 PE=2 SV=3	1	3	3	3	20.5517	24.2351	21.3154	23.7414	24.3135	24.3575	24.6141	24.0655	21.0697	24.4949	23.7197	24.6658	20.4021	23.61	21.0702	23.9906	23.6654	21.5729	0.685875	0.459563	-1.39167	0.284186	-0.00947957	0.99354	-0.695354	0.491756		1.97463e+07		14024000	20849000	21495000	25679500	17557000		23643000	13815000	26616000		12803000
P36552	P36552	Oxygen-dependent coproporphyrinogen-III oxidase, mitochondrial	Cpox	>sp|P36552|HEM6_MOUSE Oxygen-dependent coproporphyrinogen-III oxidase, mitochondrial OS=Mus musculus GN=Cpox PE=1 SV=2	1	16	16	16	26.8734	27.0855	26.5729	27.2536	27.5562	27.3951	27.3797	27.8516	27.271	28.1931	27.8284	28.3224	26.7883	27.2481	26.5307	28.4778	28.2139	27.3338	0.684933	0.0126577	-0.267081	0.329446	0.885691	0.0250832	0.200758	0.571841	1.22943e+08	142410000	99826000	160010000	197350000	176500000	174630000	242190000	1.61953e+08	306890000	238340000	335650000	1.15903e+08	159400000	9.69453e+07
P62852	P62852	40S ribosomal protein S25	Rps25	>sp|P62852|RS25_MOUSE 40S ribosomal protein S25 OS=Mus musculus GN=Rps25 PE=1 SV=1	1	8	8	8	29.4815	29.7222	30.0745	30.2422	29.6756	28.4127	30.3687	30.2801	30.0335	31.0934	29.9915	29.9454	29.9869	30.2206	28.6277	30.682	30.5287	30.5703	0.683996	0.056071	0.0102966	0.984283	0.992205	0.0372662	0.30821	0.272528	7.49587e+08	8.85657e+08	1.13063e+09	1270000000	857520000	357330000	1386400000	1.30383e+09	1098970000	2291100000	1067400000	1033900000	1064040000	1251160000	4.14755e+08
Q66JX5;P0CAX8	Q66JX5	FGFR1 oncogene partner	Fgfr1op	>sp|Q66JX5|FR1OP_MOUSE FGFR1 oncogene partner OS=Mus musculus GN=Fgfr1op PE=1 SV=1	2	5	5	5	23.3247	24.6203	21.3154	20.824	23.8599	23.0274	23.7958	23.4184	23.0664	23.7405	23.7698	23.2781	23.0076	23.4404	24.3388	23.7519	24.1923	24.7657	0.682859	0.292473	0.766971	0.430874	1.40803	0.162388	0.725174	0.0287672	10506000	25789000			15225000	8549700	1.45627e+07	1.12111e+07	8783500	14015000	14303000	10172000	8.43303e+06	11383500	21217500
Q922Q8	Q922Q8	Leucine-rich repeat-containing protein 59	Lrrc59	>sp|Q922Q8|LRC59_MOUSE Leucine-rich repeat-containing protein 59 OS=Mus musculus GN=Lrrc59 PE=1 SV=1	1	15	15	15	28.9038	28.9926	28.0151	28.8883	28.9617	28.8114	29.5914	29.2109	28.7592	29.5247	29.6262	29.9564	29.1604	28.7606	28.0229	29.7359	29.0889	27.8627	0.682664	0.0129796	-0.114153	0.724555	0.133699	0.760928	-0.548965	0.24808	5.02237e+08	534140000	271260000	496860000	522790000	471070000	8.08917e+08	6.21367e+08	4.54327e+08	772360000	828680000	1041800000	6.00017e+08	4.54793e+08	2.72728e+08
Q8CFB4	Q8CFB4	Guanylate-binding protein 5	Gbp5	>sp|Q8CFB4|GBP5_MOUSE Guanylate-binding protein 5 OS=Mus musculus GN=Gbp5 PE=1 SV=2	1	16	15	15	24.0456	25.2458	22.878	22.0759	25.7531	22.8831	25.6017	25.8769	22.6386	24.9639	26.105	21.7896	25.3638	26.8392	24.4228	27.3136	28.2825	27.9137	0.682378	0.491078	1.72837	0.122883	4.02299	0.00274242	3.34061	0.0195313	17316000	3.97873e+07	7708600	4420800	56553000	7735500	50918000	6.16213e+07	6529750	32726000	72177000	3625100	4.31797e+07	1.20063e+08	2.24903e+07
Q6GQT9	Q6GQT9	Nodal modulator 1	Nomo1	>sp|Q6GQT9|NOMO1_MOUSE Nodal modulator 1 OS=Mus musculus GN=Nomo1 PE=1 SV=1	1	31	31	31	26.7535	26.4713	26.2307	26.9775	26.8146	26.5237	27.2819	27.1466	27.2274	27.2307	27.5171	27.4221	26.753	26.5044	27.03	27.4436	27.4074	27.9228	0.675761	0.000282272	0.133927	0.503196	0.962724	0.00167368	0.286963	0.0738407	1.1314e+08	93039000	7.87443e+07	132140000	118030000	96475000	1.63187e+08	1.48577e+08	1.57137e+08	157490000	192070000	179830000	113101000	9.51953e+07	1.37037e+08
Q921N6	Q921N6	Probable ATP-dependent RNA helicase DDX27	Ddx27	>sp|Q921N6|DDX27_MOUSE Probable ATP-dependent RNA helicase DDX27 OS=Mus musculus GN=Ddx27 PE=1 SV=3	1	23	23	23	24.5605	25.4856	24.7262	26.5311	26.3732	26.3263	26.2273	26.9159	24.1626	27.0664	26.7039	26.98	24.6632	25.5043	24.8526	26.7906	27.0514	25.649	0.675563	0.268579	-0.660404	0.267703	0.829917	0.204868	0.154354	0.836473	24742000	4.69803e+07	2.77537e+07	96973000	86919000	84138000	78558000	1.2662e+08	1.87792e+07	140540000	109310000	132370000	26569000	4.75953e+07	30295000
Q8BM55	Q8BM55	Transmembrane protein 214	Tmem214	>sp|Q8BM55|TM214_MOUSE Transmembrane protein 214 OS=Mus musculus GN=Tmem214 PE=2 SV=1	1	15	15	15	25.2867	25.6515	23.9205	26.1608	26.1205	25.2558	26.0538	26.5032	24.7948	26.1538	26.621	26.3182	25.9777	26.277	24.0879	25.9594	26.5846	24.88	0.674837	0.148381	0.0482061	0.944285	0.408705	0.510704	-0.266132	0.619405	4.09313e+07	52708000	15877600	75019000	72954000	40065000	69658000	95117000	2.91053e+07	74659000	103210000	83671000	6.60783e+07	8.13113e+07	17831000
P29341	P29341	Polyadenylate-binding protein 1	Pabpc1	>sp|P29341|PABP1_MOUSE Polyadenylate-binding protein 1 OS=Mus musculus GN=Pabpc1 PE=1 SV=2	1	41	41	41	30.7521	31.0453	31.1498	30.9933	30.8958	30.571	31.8379	32.0499	31.7294	31.1575	31.343	31.3384	31.2621	31.5532	31.0177	32.1759	32.064	31.7758	0.674773	0.00225315	0.376431	0.052779	1.104	0.0001434	0.429226	0.0940151	1.80847e+09	2.21603e+09	2.38247e+09	2137600000	1997900000	1595100000	3.83853e+09	4.44607e+09	3.56043e+09	2395200000	2723800000	2715200000	2575300000	3.15107e+09	2.17403e+09
Q1HFZ0	Q1HFZ0	tRNA (cytosine(34)-C(5))-methyltransferase	Nsun2	>sp|Q1HFZ0|NSUN2_MOUSE tRNA (cytosine(34)-C(5))-methyltransferase OS=Mus musculus GN=Nsun2 PE=1 SV=2	1	38	38	38	28.1642	28.4559	28.4462	28.4697	28.7706	28.5238	29.0009	29.2154	29.0935	29.3711	28.9638	29.2267	28.1101	28.3918	28.6055	29.3647	29.3364	29.5038	0.673521	5.61704e-05	-0.102596	0.513423	0.929894	0.000115201	0.256373	0.0349084	3.00793e+08	3.68187e+08	3.65717e+08	371730000	457950000	385940000	537200000	623320000	5.72813e+08	694360000	523580000	628230000	2.89713e+08	352190000	4.08437e+08
P97379	P97379	Ras GTPase-activating protein-binding protein 2	G3bp2	>sp|P97379|G3BP2_MOUSE Ras GTPase-activating protein-binding protein 2 OS=Mus musculus GN=G3bp2 PE=1 SV=2	1	15	14	14	27.1149	26.9681	27.2178	27.1087	27.0537	26.4829	27.9252	27.9191	27.41	27.4325	27.4682	27.8307	27.383	27.4623	27.2703	27.9192	27.2475	27.6774	0.673273	0.0010802	0.380858	0.0496803	0.623715	0.0178566	-0.0495586	0.80957	1.45343e+08	1.31283e+08	156090000	144720000	139310000	93790000	2.54867e+08	2.53797e+08	1.78333e+08	181140000	185680000	238720000	1.75027e+08	184920000	1.61877e+08
Q9CY21	Q9CY21	Probable 18S rRNA (guanine-N(7))-methyltransferase	Wbscr22	>sp|Q9CY21|WBS22_MOUSE Probable 18S rRNA (guanine-N(7))-methyltransferase OS=Mus musculus GN=Wbscr22 PE=2 SV=1	1	6	6	6	23.4823	22.7007	24.0412	25.8889	24.4427	24.6837	23.3337	24.5456	23.9714	26.1343	25.6676	25.6249	23.4607	24.1914	22.9735	24.1094	23.6065	24.2606	0.672985	0.312505	-0.664711	0.36812	-0.214419	0.756099	-0.887405	0.227835	1.1719e+07	6.81693e+06	17263000	62137000	22803000	26948000	1.05717e+07	2.44877e+07	16448000	73654000	53300000	51745000	1.15441e+07	1.9158e+07	8236200
P24547	P24547	Inosine-5-monophosphate dehydrogenase 2	Impdh2	>sp|P24547|IMDH2_MOUSE Inosine-5-monophosphate dehydrogenase 2 OS=Mus musculus GN=Impdh2 PE=1 SV=2	1	33	33	31	29.0122	29.1221	29.3487	29.4387	29.3232	29.0302	30.1675	29.8806	29.8977	29.822	29.7328	29.8106	29.4217	29.1726	29.1895	30.6082	30.0944	30.0039	0.672668	3.66652e-05	0.0487267	0.697294	1.023	0.000427265	0.350336	0.0550719	541430000	5.84283e+08	683640000	727690000	671690000	548220000	1205900000	9.88437e+08	1.00023e+09	949100000	892200000	941650000	7.19117e+08	6.05087e+08	6.12237e+08
Q9D0B0	Q9D0B0	Serine/arginine-rich splicing factor 9	Srsf9	>sp|Q9D0B0|SRSF9_MOUSE Serine/arginine-rich splicing factor 9 OS=Mus musculus GN=Srsf9 PE=1 SV=1	1	13	11	11	23.5319	24.9928	24.901	26.6005	26.5816	26.8686	24.3277	25.9655	25.9704	27.2955	26.4978	27.4472	24.3593	25.7922	24.7282	24.7522	25.7347	25.2183	0.671321	0.367052	-0.619488	0.483405	-0.344309	0.683598	-1.01563	0.191942	1.21283e+07	3.33867e+07	3.13287e+07	101750000	100430000	122530000	2.10562e+07	6.55217e+07	65748000	164730000	94762000	182990000	21522000	58106000	27792000
Q99PL5	Q99PL5	Ribosome-binding protein 1	Rrbp1	>sp|Q99PL5|RRBP1_MOUSE Ribosome-binding protein 1 OS=Mus musculus GN=Rrbp1 PE=1 SV=2	1	58	58	57	28.8964	28.9333	29.4998	29.2349	29.1178	29.3546	29.9356	30.0629	30.0128	29.7151	29.6859	29.6523	29.2911	29.6362	29.9514	29.3287	29.2087	29.7661	0.671289	0.000254836	0.453455	0.0472971	0.261708	0.188902	-0.409582	0.0331124	4.99683e+08	512610000	7.59137e+08	631800000	582550000	686450000	1.02687e+09	1.12163e+09	1.0833e+09	881310000	863640000	843760000	6.56897e+08	8.34437e+08	1.0382e+09
Q9R020	Q9R020	Zinc finger Ran-binding domain-containing protein 2	Zranb2	>sp|Q9R020|ZRAB2_MOUSE Zinc finger Ran-binding domain-containing protein 2 OS=Mus musculus GN=Zranb2 PE=1 SV=2	1	5	5	5	23.4189	23.9375	21.3154	24.0098	24.6085	24.131	23.7781	24.8985	23.7238	23.9429	24.5488	24.5437	23.5806	24.2052	21.0702	23.838	24.8723	21.5729	0.669115	0.224631	-0.618209	0.531197	-0.142456	0.884524	-0.811572	0.285121	1.12144e+07	1.60662e+07		16892000	25579000	18372000	1.43853e+07	31275000	13854000	16126000	24543000	24456000	12544500	1.93417e+07
Q9D0F3	Q9D0F3	Protein ERGIC-53	Lman1	>sp|Q9D0F3|LMAN1_MOUSE Protein ERGIC-53 OS=Mus musculus GN=Lman1 PE=2 SV=1	1	16	16	16	28.7321	28.2905	27.573	28.549	28.4237	28.1357	28.9104	29.0666	28.7026	29.0959	29.0753	28.8669	28.8543	28.8129	27.6215	28.6998	28.4114	27.5329	0.66895	0.00358667	0.145563	0.696773	-0.069261	0.841382	-0.738211	0.0205091	4.45877e+08	328310000	199660000	392740000	360060000	294920000	5.04537e+08	5.62217e+08	4.36873e+08	573780000	565630000	489540000	485300000	4.71567e+08	206486000
P11881	P11881	Inositol 1,4,5-trisphosphate receptor type 1	Itpr1	>sp|P11881|ITPR1_MOUSE Inositol 1,4,5-trisphosphate receptor type 1 OS=Mus musculus GN=Itpr1 PE=1 SV=2	1	23	16	16	23.3241	23.2612	23.6069	23.865	24.4541	24.0877	23.2786	23.0538	24.3411	25.2753	25.873	24.7862	23.2242	22.191	23.9787	23.3548	22.9738	23.999	0.668131	0.202919	-0.635215	0.189347	-0.32397	0.369731	-0.992101	0.194315	1.05013e+07	1.00538e+07	1.27756e+07	15279000	22984000	17829000	1.01752e+07	8.70737e+06	2.12513e+07	40610000	61452000	28932000	9798750	4.78807e+06	1.65315e+07
P48725	P48725	Pericentrin	Pcnt	>sp|P48725|PCNT_MOUSE Pericentrin OS=Mus musculus GN=Pcnt PE=1 SV=2	1	20	20	20	24.2409	20.6933	23.3393	23.802	24.0116	24.4061	24.3687	24.6231	23.6196	23.7811	23.8936	24.2093	23.8254	22.8204	23.4715	23.3778	23.9589	22.9188	0.667017	0.281832	-0.0431119	0.960943	0.00297498	0.997307	-0.664042	0.0636432	1.98263e+07		1.06131e+07	14626000	16913000	22231000	21663000	25840000	12889000	14415000	15584000	19396000	1.48647e+07	7406900	1.1631e+07
Q8BVY0	Q8BVY0		Rsl1d1	>sp|Q8BVY0|RL1D1_MOUSE Ribosomal L1 domain-containing protein 1 OS=Mus musculus GN=Rsl1d1 PE=2 SV=1	1	26	26	26	28.0096	28.2964	28.2446	28.3516	28.4521	28.1402	29.0981	29.1022	28.5734	28.7967	28.9783	28.9276	28.2158	28.2821	27.9522	29.5871	29.3351	29.3961	0.663618	8.23922e-05	-0.0990417	0.416341	1.19038	1.00083e-05	0.526761	0.00493001	270220000	329650000	318040000	342520000	367220000	295840000	5.74637e+08	5.76273e+08	399440000	466290000	528840000	510600000	3.11747e+08	3.26403e+08	2.59693e+08
P14115	P14115	60S ribosomal protein L27a	Rpl27a	>sp|P14115|RL27A_MOUSE 60S ribosomal protein L27a OS=Mus musculus GN=Rpl27a PE=2 SV=5	1	10	10	10	28.8222	28.6068	28.6485	27.9886	29.2954	27.6016	29.6685	29.2945	29.8807	28.2309	29.3899	28.4731	29.4032	28.9258	28.8113	29.6238	29.1079	29.2589	0.662428	0.100549	0.55295	0.190296	0.836388	0.0614609	0.173959	0.682267	4.74617e+08	408790000	4.20777e+08	266320000	658850000	203660000	8.53297e+08	658470000	9.88533e+08	315030000	703450000	372600000	709990000	5.09953e+08	471060000
P09405	P09405	Nucleolin	Ncl	>sp|P09405|NUCL_MOUSE Nucleolin OS=Mus musculus GN=Ncl PE=1 SV=2	1	44	44	44	31.9162	32.3666	32.0967	32.7244	32.8194	32.5039	32.8608	33.1423	32.6862	33.3205	33.1563	33.2329	32.0649	32.5105	32.1331	33.2512	33.2992	32.9327	0.661969	0.00350472	-0.168355	0.486146	0.756507	0.0116454	0.0945387	0.580286	4052600000	5.53753e+09	4.59267e+09	7096400000	7579300000	6090300000	7799700000	9.48033e+09	6910900000	10727000000	9572700000	10095000000	4492600000	6.11847e+09	4710100000
Q9CZW4	Q9CZW4	Long-chain-fatty-acid--CoA ligase 3	Acsl3	>sp|Q9CZW4|ACSL3_MOUSE Long-chain-fatty-acid--CoA ligase 3 OS=Mus musculus GN=Acsl3 PE=1 SV=2	1	6	5	5	25.5191	23.9262	23.4852	22.2399	23.5086	27.0133	26.7548	24.4535	24.1811	24.7899	24.7985	24.668	25.5486	26.7693	26.7616	26.3691	25.5795	24.5426	0.658935	0.423942	2.07779	0.0889356	1.21505	0.295864	0.556118	0.420022	48084500	15940300	11742250	4953000	11934000	135460000	113238000	2.29738e+07	19021000	29008000	29180000	26657000	49080000	114380000	1.13772e+08
Q8BW10	Q8BW10	RNA-binding protein NOB1	Nob1	>sp|Q8BW10|NOB1_MOUSE RNA-binding protein NOB1 OS=Mus musculus GN=Nob1 PE=1 SV=1	1	10	10	10	23.6687	24.2046	23.4584	24.7351	24.7865	20.7853	25.9317	25.6905	23.8564	25.1081	24.4203	20.5838	24.3995	24.3139	22.5273	26.3283	26.1795	24.1765	0.658712	0.526783	0.140455	0.889246	1.955	0.0905218	1.29629	0.337039	1.33347e+07	19334000	11526000	27925000	28939000		6.40053e+07	5.41513e+07	1.51873e+07	36166000	22452000		22130000	2.08547e+07	6044900
P06801	P06801	NADP-dependent malic enzyme	Me1	>sp|P06801|MAOX_MOUSE NADP-dependent malic enzyme OS=Mus musculus GN=Me1 PE=1 SV=2	1	4	4	4	23.0624	23.8712	21.3154	20.824	20.404	20.7853	24.1759	24.8085	21.0697	23.1628	20.4137	20.5838	23.6829	24.5718	21.0702	24.5681	25.6372	23.6012	0.658693	0.514818	1.39789	0.240429	2.89177	0.0169932	2.23308	0.108335	8759500	15344000					1.89533e+07	29384000		9390700			13467000	2.49367e+07
Q8R1X6	Q8R1X6	Spartin	Spg20	>sp|Q8R1X6|SPG20_MOUSE Spartin OS=Mus musculus GN=Spg20 PE=1 SV=1	1	4	4	4	23.125	22.7344	21.3154	21.7294	22.8812	22.5956	23.319	23.4748	23.2701	22.3358	23.0775	22.8485	23.0665	23.0732	22.7403	23.0751	23.2864	23.5005	0.657445	0.0788324	0.563163	0.233031	0.890533	0.0787049	0.233088	0.398998	9147800	6978050		3476900	7725700	6337800	10464200	11657750	10116000	5293400	8851400	7552400	8.78423e+06	8.82523e+06	7.00657e+06
P50096	P50096	Inosine-5-monophosphate dehydrogenase 1	Impdh1	>sp|P50096|IMDH1_MOUSE Inosine-5-monophosphate dehydrogenase 1 OS=Mus musculus GN=Impdh1 PE=2 SV=2	1	17	15	15	26.0638	25.5674	26.1401	27.4604	26.5795	26.0833	26.6558	26.9709	27.0698	26.893	27.1024	27.1423	25.647	26.0489	25.5759	26.7737	26.7933	26.4879	0.656604	0.0374647	-0.558465	0.203375	0.369198	0.377137	-0.287407	0.055675	7.01427e+07	4.97233e+07	73952000	184670000	100280000	71099000	1.05731e+08	1.31533e+08	1.40867e+08	124620000	144090000	148130000	52544000	6.94217e+07	5.00173e+07
A8C756	A8C756	Thyroid adenoma-associated protein homolog	Thada	>sp|A8C756|THADA_MOUSE Thyroid adenoma-associated protein homolog OS=Mus musculus GN=Thada PE=2 SV=1	1	7	7	7	22.3682	20.6933	21.3154	22.614	22.8111	22.0689	22.7527	22.774	21.0697	22.898	23.3049	23.0008	22.4163	20.6538	21.0702	22.9675	20.7346	21.5729	0.654889	0.189254	-0.598358	0.35212	-0.220147	0.744327	-0.875036	0.21188	5413700			6419200	7359200	4399400	7.06717e+06	7172200		7815900	10363000	8393500	5.59747e+06
P10404	P10404	MLV-related proviral Env polyprotein;Surface protein;Transmembrane protein		>sp|P10404|ENV1_MOUSE MLV-related proviral Env polyprotein OS=Mus musculus PE=1 SV=3	1	11	11	6	29.3371	29.699	28.1423	28.0884	28.3737	27.4006	30.0532	30.0217	29.1575	28.6466	29.222	27.8621	30.2545	30.3389	29.5237	29.8285	30.1952	27.8767	0.653648	0.210309	1.53217	0.0248854	0.793278	0.291373	0.13963	0.844621	6.78193e+08	8.71567e+08	296260000	285390000	347810000	177180000	1114100000	1090000000	5.98783e+08	420230000	626160000	243970000	1280900000	1.35803e+09	771825000
Q6PGB6	Q6PGB6	N-alpha-acetyltransferase 50	Naa50	>sp|Q6PGB6|NAA50_MOUSE N-alpha-acetyltransferase 50 OS=Mus musculus GN=Naa50 PE=1 SV=1	1	14	14	14	25.548	25.2189	25.7768	28.2195	27.1067	25.54	26.4251	25.779	26.535	27.667	27.7767	27.1367	25.4368	25.4363	25.5277	26.9101	26.2083	27.243	0.651603	0.283646	-0.768071	0.310166	0.552132	0.473912	-0.0994709	0.849758	4.90583e+07	3.90533e+07	57491000	312540000	144520000	48788000	90104000	57578000	97235000	213110000	229950000	147560000	45418000	4.54033e+07	4.83733e+07
Q78XF5	Q78XF5	Oligosaccharyltransferase complex subunit OSTC	Ostc	>sp|Q78XF5|OSTC_MOUSE Oligosaccharyltransferase complex subunit OSTC OS=Mus musculus GN=Ostc PE=2 SV=1	1	4	4	4	20.5517	23.2721	22.9825	22.8886	22.1979	22.1477	20.2396	23.066	23.1659	23.3061	24.4694	23.6934	23.47	23.3621	21.0702	21.3921	22.9972	21.5729	0.649989	0.382987	0.294011	0.717309	-0.35268	0.617595	-1.00267	0.313392		1.013e+07	8287750	7765200	4810900	4646300		8781300	9410900	10371000	23229000	13565000	11619000	1.07821e+07
Q6PB93	Q6PB93	Polypeptide N-acetylgalactosaminyltransferase 2;Polypeptide N-acetylgalactosaminyltransferase 2 soluble form	Galnt2	>sp|Q6PB93|GALT2_MOUSE Polypeptide N-acetylgalactosaminyltransferase 2 OS=Mus musculus GN=Galnt2 PE=2 SV=1	1	9	9	8	25.1612	24.276	21.3154	24.4055	24.8917	24.4987	24.7779	24.3144	24.6135	24.972	24.7464	25.014	25.2182	24.0325	24.8299	24.0619	24.0848	23.0133	0.648292	0.290378	0.602125	0.509701	-0.371418	0.681455	-1.01971	0.00789315	37522000	20314000		22222000	31128000	23705000	2.87663e+07	20863000	2.56687e+07	32910000	28146000	33881000	3.90337e+07	17159000	29823500
P58334	P58334	Krueppel-like factor 16	Klf16	>sp|P58334|KLF16_MOUSE Krueppel-like factor 16 OS=Mus musculus GN=Klf16 PE=2 SV=2	1	2	2	2	20.5517	21.9953	21.3154	22.8789	22.465	20.7853	23.1937	22.1202	21.6718	22.3368	22.32	22.2372	21.0268	22.2851	21.0702	22.6441	22.9544	22.8228	0.648027	0.164145	-0.204606	0.750987	1.14184	0.0812874	0.493812	0.146295		4180550		7713400	5789600		9594100	4.55873e+06	3341000	5297100	5235900	4944000	2136400	5110700
Q99LI8	Q99LI8	Hepatocyte growth factor-regulated tyrosine kinase substrate	Hgs	>sp|Q99LI8|HGS_MOUSE Hepatocyte growth factor-regulated tyrosine kinase substrate OS=Mus musculus GN=Hgs PE=1 SV=2	1	14	14	14	24.8888	24.4522	23.9329	25.3127	25.038	23.2864	24.7094	25.0684	23.1094	24.936	27.0939	25.8728	24.4669	25.3241	24.1742	24.6198	24.9633	25.1696	0.646459	0.323125	0.169925	0.747726	0.432401	0.385111	-0.214058	0.795674	3.10657e+07	2.29533e+07	1.60147e+07	41675000	34450000	10231000	2.74323e+07	3.51827e+07	9049300	32098000	143240000	61447000	2.31883e+07	4.20077e+07	18931000
Q9CY58	Q9CY58	Plasminogen activator inhibitor 1 RNA-binding protein	Serbp1	>sp|Q9CY58|PAIRB_MOUSE Plasminogen activator inhibitor 1 RNA-binding protein OS=Mus musculus GN=Serbp1 PE=1 SV=2	1	30	30	30	29.3807	29.6045	29.5203	30.102	29.8453	29.4271	30.2705	30.539	30.0585	30.1084	30.5366	30.2325	29.5545	29.9217	29.8847	30.5558	30.1987	30.1217	0.644269	0.00102777	0.140314	0.466625	0.645443	0.010727	0.00117365	0.994026	699010000	8.16273e+08	7.70007e+08	1152400000	964540000	721840000	1295200000	1560100000	1.1182e+09	1157500000	1557500000	1261500000	7.88473e+08	1.01703e+09	991250000
P42230;REV__Q8BSK8	P42230	Signal transducer and activator of transcription 5A	Stat5a	>sp|P42230|STA5A_MOUSE Signal transducer and activator of transcription 5A OS=Mus musculus GN=Stat5a PE=1 SV=1	2	38	38	15	28.1272	28.1867	28.3249	27.4876	27.5067	27.5219	28.7003	28.7387	28.7827	28.4679	28.0219	28.3023	28.1371	28.1014	28.163	30.1371	30.268	30.3126	0.643119	0.00962061	0.274654	0.281005	2.38007	2.10109e-05	1.73695	2.87978e-05	2.93183e+08	3.05523e+08	3.36233e+08	188190000	190700000	192710000	4.36157e+08	4.47927e+08	4.61813e+08	371260000	272540000	331010000	295190000	2.87973e+08	3.00553e+08
Q3TXU5	Q3TXU5	Deoxyhypusine synthase	Dhps	>sp|Q3TXU5|DHYS_MOUSE Deoxyhypusine synthase OS=Mus musculus GN=Dhps PE=2 SV=2	1	6	6	6	21.2439	21.5927	22.0027	20.824	21.8363	22.0448	22.688	22.8958	20.7642	22.0855	21.8455	23.1188	22.0391	22.2023	21.0972	23.1437	23.4474	23.1318	0.642231	0.143292	0.188774	0.620117	1.65022	0.000801381	1.00799	0.0951204	2.48343e+06	3162600	4202100		3744400	4326600	6.75707e+06	7.80423e+06	1780900	4450400	3768300	9108900	4.30957e+06	4.82553e+06	2243250
Q9CZX8	Q9CZX8	40S ribosomal protein S19	Rps19	>sp|Q9CZX8|RS19_MOUSE 40S ribosomal protein S19 OS=Mus musculus GN=Rps19 PE=1 SV=3	1	14	14	14	29.2119	29.7572	30.3365	29.8177	29.646	29.3042	30.1948	30.2006	30.7645	30.2721	30.4919	30.0013	29.7602	30.0813	30.1226	30.3591	30.3515	30.8657	0.64195	0.00888294	0.309131	0.261302	0.846525	0.0154547	0.204575	0.329944	6.21813e+08	9.07407e+08	1355800000	946300000	840090000	662890000	1.22897e+09	1233900000	1.82407e+09	1296600000	1510000000	1074700000	9.09327e+08	1.13597e+09	1169000000
P61290	P61290	Proteasome activator complex subunit 3	Psme3	>sp|P61290|PSME3_MOUSE Proteasome activator complex subunit 3 OS=Mus musculus GN=Psme3 PE=1 SV=1	1	12	12	11	26.9391	27.6562	27.1974	28.2462	28.0485	27.743	27.7529	28.3828	27.6765	28.6359	28.487	28.7236	26.9926	27.7501	26.7109	28.2253	28.4855	27.7739	0.638067	0.0421012	-0.487227	0.217517	0.523185	0.153015	-0.114883	0.715043	1.28667e+08	2.11523e+08	1.53893e+08	318380000	277620000	224630000	2.26187e+08	3.50017e+08	214520000	417110000	376210000	443270000	1.33527e+08	2.25737e+08	1.09844e+08
P47963	P47963	60S ribosomal protein L13	Rpl13	>sp|P47963|RL13_MOUSE 60S ribosomal protein L13 OS=Mus musculus GN=Rpl13 PE=2 SV=3	1	13	13	13	29.9485	29.9102	30.2081	31.7491	30.8949	31.3392	31.2613	31.0539	31.0068	31.9305	30.8311	31.7852	30.5248	30.591	30.266	31.5583	30.7956	31.3692	0.636503	0.110892	-0.214398	0.659031	0.566085	0.281104	-0.0704186	0.824884	1036070000	1008920000	1.24033e+09	3609300000	1996600000	2716600000	2.57397e+09	2.22917e+09	2157700000	4093100000	1910200000	3700800000	1.54483e+09	1.61733e+09	1291100000
Q07113	Q07113	Cation-independent mannose-6-phosphate receptor	Igf2r	>sp|Q07113|MPRI_MOUSE Cation-independent mannose-6-phosphate receptor OS=Mus musculus GN=Igf2r PE=1 SV=1	1	11	11	11	26.1041	25.6522	25.9756	26.5176	24.2693	23.6404	25.8311	26.388	29.2149	25.9554	23.0722	25.5069	29.8759	26.0886	27.8505	25.9279	25.5285	27.052	0.63489	0.509433	2.57845	0.0350341	0.809592	0.312662	0.174702	0.889488	7.21317e+07	5.27323e+07	65985000	96073000	20220000	13076000	59696000	87820000	6.23115e+08	65064000	8819200	47682000	985262000	7.13583e+07	2.42007e+08
Q6ZQ03	Q6ZQ03	Formin-binding protein 4	Fnbp4	>sp|Q6ZQ03|FNBP4_MOUSE Formin-binding protein 4 OS=Mus musculus GN=Fnbp4 PE=1 SV=2	1	9	9	9	22.8492	22.1462	23.346	23.9841	23.9907	23.7646	24.0288	23.2814	23.4591	24.3062	24.6627	24.1478	23.507	23.0374	23.5973	23.8386	23.4909	23.5052	0.634215	0.114903	0.0337938	0.942541	0.264762	0.569865	-0.369453	0.287123	7556000	4641550	10661950	16593000	16669000	14251000	17115000	1.01953e+07	11531500	20744000	26559000	18587000	11921000	8608800	12691100
Q8BP67	Q8BP67	60S ribosomal protein L24	Rpl24	>sp|Q8BP67|RL24_MOUSE 60S ribosomal protein L24 OS=Mus musculus GN=Rpl24 PE=1 SV=2	1	7	7	7	28.4869	29.3222	29.0248	29.2174	29.9917	29.0147	29.5786	30.054	29.4738	29.9609	30.5358	29.2571	28.8828	29.5599	28.4249	29.6658	29.8132	29.6181	0.633759	0.0448561	-0.220433	0.56486	0.522757	0.121527	-0.111003	0.704157	3.76193e+08	671210000	5.46187e+08	624180000	1067600000	542360000	8.01747e+08	1114700000	745600000	1045000000	1556700000	641620000	494980000	791420000	3.60366e+08
Q8BU11;Q80W03;Q66JW3	Q8BU11;Q80W03	TOX high mobility group box family member 4;TOX high mobility group box family member 3	Tox4;Tox3	>sp|Q8BU11|TOX4_MOUSE TOX high mobility group box family member 4 OS=Mus musculus GN=Tox4 PE=1 SV=3;>sp|Q80W03|TOX3_MOUSE TOX high mobility group box family member 3 OS=Mus musculus GN=Tox3 PE=2 SV=1	3	6	6	6	23.9495	24.4025	24.8503	24.3133	24.8106	23.9526	25.5064	25.2835	24.9211	24.6488	24.7755	24.9401	23.8553	24.7123	25.1901	24.9725	25.0202	25.2509	0.632768	0.0124395	0.206129	0.572132	0.701404	0.0232658	0.0686356	0.742349	1.62007e+07	2.21757e+07	30246500	20846000	29426000	16235000	47663000	4.08403e+07	3.17677e+07	26305000	28719000	32190000	1.51763e+07	2.74883e+07	38281000
P53026	P53026	60S ribosomal protein L10a	Rpl10a	>sp|P53026|RL10A_MOUSE 60S ribosomal protein L10a OS=Mus musculus GN=Rpl10a PE=1 SV=3	1	16	16	16	30.0289	30.4508	30.0428	30.0062	30.9038	29.5595	31.0656	31.2448	30.6992	30.7096	31.0403	30.023	30.241	30.9271	29.8693	31.3263	30.8547	30.7971	0.631759	0.0344832	0.180445	0.61315	0.82737	0.0264798	0.195612	0.510872	1.09547e+09	1467600000	1.10608e+09	1078400000	2009000000	791220000	2.24743e+09	2544700000	1.74337e+09	1756000000	2208300000	1091000000	1.26897e+09	2041700000	980710000
P62830	P62830	60S ribosomal protein L23	Rpl23	>sp|P62830|RL23_MOUSE 60S ribosomal protein L23 OS=Mus musculus GN=Rpl23 PE=1 SV=1	1	15	15	15	29.3858	29.2593	29.4544	29.6166	29.0759	28.5469	30.2495	29.9346	29.782	30.0192	29.7734	29.3654	29.474	29.6051	29.0356	30.4479	29.3472	30.2588	0.630868	0.00926305	0.148449	0.575114	0.794814	0.0406003	0.163947	0.582514	701460000	642560000	735640000	823150000	565890000	392180000	1276500000	1.02616e+09	923140000	1088100000	917700000	691620000	7.45703e+08	816650000	550300000
P58252	P58252	Elongation factor 2	Eef2	>sp|P58252|EF2_MOUSE Elongation factor 2 OS=Mus musculus GN=Eef2 PE=1 SV=2	1	65	65	64	33.2163	33.33	32.7299	33.2203	33.2847	32.735	34.0039	34.0644	33.2148	33.5196	33.8638	33.6272	33.4299	33.7651	33.0006	34.2776	33.9683	33.4211	0.629566	0.00469646	0.312508	0.198489	0.802979	0.0107526	0.173413	0.515999	9.97903e+09	1.07978e+10	7.12347e+09	10007000000	10464000000	7148400000	17226000000	1.79637e+10	9.96867e+09	12314000000	15632000000	13268000000	11572000000	1.45987e+10	8593400000
Q8BU14	Q8BU14	Translocation protein SEC62	Sec62	>sp|Q8BU14|SEC62_MOUSE Translocation protein SEC62 OS=Mus musculus GN=Sec62 PE=1 SV=1	1	6	6	6	25.4186	25.4555	25.7871	24.2569	26.1411	25.4557	25.579	26.2033	25.9894	26.1365	26.2582	26.1256	25.7264	26.2856	26.0838	25.5904	25.8234	25.7542	0.62953	0.0468965	0.612792	0.163583	0.303531	0.452499	-0.325999	0.0728006	44850000	4.60123e+07	57900000	20047000	74003000	46018000	5.01223e+07	7.72627e+07	6.66193e+07	73770000	80261000	73215000	55516000	81798000	71124000
Q99LQ7	Q99LQ7	Transmembrane protein 189	Tmem189	>sp|Q99LQ7|TM189_MOUSE Transmembrane protein 189 OS=Mus musculus GN=Tmem189 PE=2 SV=1	1	2	2	2	23.8531	22.1663	21.3154	23.8398	22.7508	23.4727	22.9669	22.6862	23.9182	23.8613	23.3753	24.3641	22.8137	22.7015	21.0702	23.1759	22.4646	24.0785	0.628965	0.22814	-0.704563	0.355308	0.339975	0.633097	-0.288989	0.571405	15153000	4706850		15014000	7057800	11641000	8198550	6748800	15852000	15239000	10881000	21593000	7372500	6.82077e+06
P35979	P35979	60S ribosomal protein L12	Rpl12	>sp|P35979|RL12_MOUSE 60S ribosomal protein L12 OS=Mus musculus GN=Rpl12 PE=1 SV=2	1	7	7	7	29.6796	30.2373	29.8451	29.4154	29.916	29.0374	30.4076	30.6478	30.1634	30.2814	31.0287	29.3646	29.9552	30.3571	29.4235	30.6151	30.7863	30.1132	0.627132	0.052213	0.223487	0.489476	0.816418	0.0234663	0.189286	0.613966	8.59877e+08	1.26569e+09	9.64423e+08	716020000	1013000000	550970000	1.42427e+09	1.68237e+09	1.20253e+09	1305000000	2190600000	691230000	1040930000	1.37527e+09	7.20057e+08
Q9ER72	Q9ER72	Cysteine--tRNA ligase, cytoplasmic	Cars	>sp|Q9ER72|SYCC_MOUSE Cysteine--tRNA ligase, cytoplasmic OS=Mus musculus GN=Cars PE=2 SV=2	1	20	20	20	25.4804	26.2002	26.0245	25.5879	26.799	25.5841	26.5098	26.4023	26.6361	25.9954	27.3213	26.569	26.09	26.1561	25.7244	26.789	26.66	26.9463	0.626316	0.0434881	0.0441361	0.892254	0.852435	0.0272589	0.226119	0.419164	4.68143e+07	77096000	6.82593e+07	50435000	116760000	50302000	9.55553e+07	88695000	1.04294e+08	66897000	167700000	99557000	71427000	7.47773e+07	55439400
O35343	O35343	Importin subunit alpha-3	Kpna4	>sp|O35343|IMA3_MOUSE Importin subunit alpha-3 OS=Mus musculus GN=Kpna4 PE=1 SV=1	1	16	16	10	26.8841	27.8705	26.102	27.4582	27.1936	27.2537	27.5151	28.0865	27.6545	27.5764	28.0723	27.6126	27.2061	27.8636	27.3688	27.625	28.2444	28.4285	0.625876	0.0404537	0.352503	0.385086	0.972275	0.0420379	0.346399	0.16126	123860000	2.45393e+08	72024000	184390000	153490000	160020000	1.91803e+08	2.85017e+08	2.11267e+08	200130000	282240000	205220000	1.54827e+08	2.44223e+08	1.73317e+08
Q9D6V8	Q9D6V8	Polyadenylate-binding protein-interacting protein 2	Paip2	>sp|Q9D6V8|PAIP2_MOUSE Polyadenylate-binding protein-interacting protein 2 OS=Mus musculus GN=Paip2 PE=1 SV=1	1	2	2	2	22.9824	23.3564	21.3154	20.824	23.6393	20.7853	24.0777	23.9205	23.1638	20.7458	24.1638	20.5838	22.7215	22.7687	22.4983	24.0124	23.8428	22.9906	0.625423	0.488529	0.51236	0.537035	1.46481	0.115075	0.839387	0.438313	8.28707e+06	10739200			13066000		1.77057e+07	1.58773e+07	9397100		18795000		6916200	7.14593e+06	5924600
Q64737	Q64737	Trifunctional purine biosynthetic protein adenosine-3;Phosphoribosylamine--glycine ligase;Phosphoribosylformylglycinamidine cyclo-ligase;Phosphoribosylglycinamide formyltransferase	Gart	>sp|Q64737|PUR2_MOUSE Trifunctional purine biosynthetic protein adenosine-3 OS=Mus musculus GN=Gart PE=2 SV=3	1	39	39	39	28.7517	29.0268	27.3231	28.3416	28.4819	27.6865	29.5895	29.586	28.6531	28.4206	28.7722	28.3408	28.8515	28.9967	27.6752	29.8301	29.6911	28.7586	0.625122	0.103673	0.239192	0.629146	1.15799	0.0352771	0.532872	0.22496	4.51983e+08	546950000	1.67903e+08	340140000	374880000	216010000	8.07853e+08	8.05887e+08	4.22123e+08	359300000	458450000	339970000	484350000	5.35627e+08	214322000
Q8VCM8	Q8VCM8	Nicalin	Ncln	>sp|Q8VCM8|NCLN_MOUSE Nicalin OS=Mus musculus GN=Ncln PE=2 SV=2	1	19	19	19	25.6021	26.0631	25.4703	25.7114	25.7569	25.8479	26.4891	26.4803	25.7872	26.6303	26.1567	26.6559	25.6384	25.9406	24.638	26.5784	26.8801	26.9936	0.624678	0.00296294	-0.336255	0.276876	1.07543	0.000157995	0.45075	0.0752872	50933000	7.01113e+07	46485000	54940000	56703000	60392000	94190000	9.36223e+07	5.79073e+07	103880000	74811000	105740000	5.22317e+07	64403000	2.61083e+07
Q9D1P0	Q9D1P0	39S ribosomal protein L13, mitochondrial	Mrpl13	>sp|Q9D1P0|RM13_MOUSE 39S ribosomal protein L13, mitochondrial OS=Mus musculus GN=Mrpl13 PE=2 SV=1	1	11	11	11	23.5477	23.9949	21.3154	26.2305	27.0081	26.0673	23.948	23.5857	24.2796	26.8624	26.6395	26.5901	23.5204	24.1468	23.9135	24.4839	23.8773	21.5729	0.623583	0.573917	-0.833726	0.53632	-1.38262	0.35705	-2.0062	0.106408	1.22617e+07	16718000		78733000	134970000	70314000	1.61833e+07	1.25897e+07	20365000	122010000	104540000	101020000	1.20325e+07	18574500	15800500
Q9D8E6	Q9D8E6	60S ribosomal protein L4	Rpl4	>sp|Q9D8E6|RL4_MOUSE 60S ribosomal protein L4 OS=Mus musculus GN=Rpl4 PE=1 SV=3	1	37	37	37	31.3294	31.4231	31.1522	31.7662	31.4207	31.3406	32.3158	32.3561	31.7662	31.9018	32.0117	31.8147	31.6342	31.7659	31.3148	32.5468	32.0025	31.501	0.622347	0.00083874	0.166274	0.302486	0.611389	0.0335136	-0.0109584	0.966121	2698200000	2879300000	2.38643e+09	3652500000	2874600000	2719400000	5.34597e+09	5.49733e+09	3652400000	4012400000	4329800000	3777400000	3333100000	3.65177e+09	2.67107e+09
Q9D8N0	Q9D8N0	Elongation factor 1-gamma	Eef1g	>sp|Q9D8N0|EF1G_MOUSE Elongation factor 1-gamma OS=Mus musculus GN=Eef1g PE=1 SV=3	1	28	28	28	30.8732	31.0377	31.2357	31.1812	30.8392	30.9221	31.7806	31.8279	31.7646	31.4844	31.2479	31.715	31.0533	31.3027	30.9726	32.1517	31.9496	31.7904	0.621884	0.000280779	0.0946821	0.44958	0.949039	9.87814e-05	0.327155	0.0671062	1.96683e+09	2.20433e+09	2528700000	2434800000	1921000000	2034600000	3.68897e+09	3.81203e+09	3.64837e+09	3004400000	2550100000	3525100000	2.22827e+09	2.64887e+09	2107100000
Q08639	Q08639	Transcription factor Dp-1	Tfdp1	>sp|Q08639|TFDP1_MOUSE Transcription factor Dp-1 OS=Mus musculus GN=Tfdp1 PE=1 SV=1	1	8	8	8	24.7371	24.9247	23.2749	24.5837	25.2408	24.754	25.5502	25.2083	24.8941	25.3545	24.9016	25.3217	24.8248	24.6265	24.1662	25.6273	25.3292	23.046	0.619191	0.064152	-0.0467137	0.915779	0.0816454	0.906565	-0.537545	0.366079	2.79653e+07	31848000	1.01494e+07	25144000	39650000	28294000	49132000	3.87663e+07	31179000	42902000	31342000	41937000	2.97163e+07	25901000	18826000
Q8VE10	Q8VE10	N-alpha-acetyltransferase 40	Naa40	>sp|Q8VE10|NAA40_MOUSE N-alpha-acetyltransferase 40 OS=Mus musculus GN=Naa40 PE=2 SV=1	1	5	5	5	23.3171	23.6209	22.6671	23.4505	23.5517	22.8709	23.7433	23.2154	23.1365	24.1072	25.1395	23.8514	23.6532	23.1116	22.7744	23.9177	23.6896	21.5729	0.619189	0.0960237	-0.0666638	0.822709	-0.18633	0.740727	-0.805519	0.258061	10450600	12900000	6660200	11463000	12296000	7670500	1.40427e+07	9.73967e+06	9220800	18071000	36961000	15135000	13192000	9.06303e+06	7174050
Q8VDJ3	Q8VDJ3	Vigilin	Hdlbp	>sp|Q8VDJ3|VIGLN_MOUSE Vigilin OS=Mus musculus GN=Hdlbp PE=1 SV=1	1	59	59	59	28.9984	29.1989	29.3024	29.045	28.789	28.5441	29.8897	29.9733	29.7559	29.2673	29.4578	29.2451	29.5641	29.8407	29.3093	29.977	29.9226	29.9923	0.618567	0.0048736	0.591743	0.0183654	0.984307	0.000580808	0.36574	0.0960858	5.36273e+08	6.16227e+08	6.62043e+08	553880000	463830000	391410000	9.94693e+08	1.05407e+09	906630000	646160000	737350000	636300000	7.93737e+08	9.61477e+08	665260000
Q8BLH7	Q8BLH7	HIRA-interacting protein 3	Hirip3	>sp|Q8BLH7|HIRP3_MOUSE HIRA-interacting protein 3 OS=Mus musculus GN=Hirip3 PE=1 SV=1	1	8	8	8	22.3408	21.5931	21.9359	22.5856	22.8327	22.1106	22.2913	22.5044	23.5141	22.8121	23.0609	22.9061	22.2024	22.0394	22.7175	22.7807	22.5128	23.7685	0.615039	0.035767	0.0866565	0.780968	0.787567	0.0688762	0.172528	0.644764	5311800	3163500	4011900	6294100	7470200	4528500	5.13263e+06	5949600	11980000	7364100	8750100	7860200	4825900	4310450	6896800
Q6PR54	Q6PR54	Telomere-associated protein RIF1	Rif1	>sp|Q6PR54|RIF1_MOUSE Telomere-associated protein RIF1 OS=Mus musculus GN=Rif1 PE=1 SV=2	1	34	34	34	25.4484	24.474	22.7377	26.2437	26.5969	25.2348	26.1151	24.9096	24.069	26.1973	26.7321	26.3877	25.6133	23.9599	24.7265	26.0846	24.1382	25.3223	0.612572	0.405004	-0.35601	0.700277	0.0591613	0.949956	-0.553411	0.464323	4.57857e+07	23302000	6.99397e+06	79457000	101500000	39484000	7.26827e+07	3.15157e+07	1.75993e+07	76944000	111470000	87800000	5.13287e+07	1.63177e+07	27759000
Q9WU28	Q9WU28	Prefoldin subunit 5	Pfdn5	>sp|Q9WU28|PFD5_MOUSE Prefoldin subunit 5 OS=Mus musculus GN=Pfdn5 PE=2 SV=1	1	10	10	10	25.6569	26.7927	24.4026	25.5656	25.5981	25.2152	26.2626	26.5523	25.7284	26.8965	26.1127	25.3498	26.0035	26.6501	24.9421	26.1972	26.4399	25.3457	0.611861	0.14673	0.326702	0.581399	0.455775	0.401489	-0.156086	0.706228	5.29033e+07	1.16257e+08	22178300	49662000	50791000	38952000	8.05083e+07	9.84103e+07	5.55913e+07	124930000	72560000	42761000	6.72713e+07	1.05311e+08	32234500
Q9DCU6	Q9DCU6	39S ribosomal protein L4, mitochondrial	Mrpl4	>sp|Q9DCU6|RM04_MOUSE 39S ribosomal protein L4, mitochondrial OS=Mus musculus GN=Mrpl4 PE=2 SV=1	1	6	6	6	23.5196	23.844	21.3154	25.4434	24.623	24.6639	23.7743	24.1639	24.486	25.6198	24.0062	25.0219	23.6719	24.1562	21.0702	23.9823	24.0429	21.5729	0.610458	0.370689	-0.935475	0.40812	-0.70221	0.509381	-1.31267	0.0928984	1.20255e+07	1.50577e+07		45629000	25838000	26581000	1.43473e+07	1.87963e+07	23498000	51561000	16849000	34067000	1.33645e+07	1.86953e+07
Q810V0	Q810V0	U3 small nucleolar ribonucleoprotein protein MPP10	Mphosph10	>sp|Q810V0|MPP10_MOUSE U3 small nucleolar ribonucleoprotein protein MPP10 OS=Mus musculus GN=Mphosph10 PE=1 SV=2	1	11	11	11	24.2758	25.0827	23.8664	26.1629	25.9256	24.7375	25.99	26.4555	24.165	25.527	25.703	25.872	24.389	25.4309	24.8895	26.508	26.9414	25.431	0.610257	0.238986	-0.105342	0.859955	1.28501	0.0752155	0.674755	0.25984	20312000	35533000	15293000	75130000	63737000	27972000	66645000	9.20237e+07	1.88096e+07	48349000	54621000	61411000	2.19697e+07	45235000	31079300
Q9EPL8	Q9EPL8	Importin-7	Ipo7	>sp|Q9EPL8|IPO7_MOUSE Importin-7 OS=Mus musculus GN=Ipo7 PE=1 SV=2	1	28	28	28	27.5568	27.7953	27.6918	27.6201	27.8878	27.3459	28.4196	28.2739	28.1542	27.8729	28.54	28.2974	27.7414	27.6027	27.0422	28.8218	28.7145	27.8091	0.610043	0.0005439	-0.187487	0.333228	0.798859	0.0124052	0.188816	0.477273	197430000	2.32933e+08	2.16807e+08	206290000	248350000	170580000	359050000	3.24563e+08	298710000	245790000	390300000	329890000	224390000	2.03823e+08	1.38203e+08
Q9CR41	Q9CR41	Huntingtin-interacting protein K	Hypk	>sp|Q9CR41|HYPK_MOUSE Huntingtin-interacting protein K OS=Mus musculus GN=Hypk PE=2 SV=2	1	10	10	10	24.5029	25.9848	24.5053	25.0755	23.5041	25.7176	25.7764	26.3081	25.0815	25.4932	24.5308	25.7585	24.922	26.1396	26.5517	26.1307	26.0733	26.181	0.609702	0.204284	0.989354	0.160821	1.2466	0.0556552	0.636896	0.12882	23775000	6.64063e+07	23814000	35358000	11897000	55180000	5.74753e+07	8.30837e+07	3.55043e+07	47231000	24239000	56765000	3.17883e+07	7.39253e+07	98367000
Q9CPT4	Q9CPT4	UPF0556 protein C19orf10 homolog	D17Wsu104e	>sp|Q9CPT4|MYDGF_MOUSE Myeloid-derived growth factor OS=Mus musculus GN=Mydgf PE=1 SV=1	1	6	6	6	25.4894	25.6301	26.097	26.0188	26.547	25.8697	26.0717	26.2313	26.5215	27.022	26.8206	26.6382	25.781	26.0544	25.7475	26.0953	24.9924	26.6886	0.608867	0.0163058	-0.0810363	0.738211	-0.0165939	0.96767	-0.625461	0.151748	47106000	51932000	7.17777e+07	67991000	98050000	61313000	70529000	78780000	9.63297e+07	136280000	118520000	104450000	5.76567e+07	6.96883e+07	5.63357e+07
P97461	P97461	40S ribosomal protein S5;40S ribosomal protein S5, N-terminally processed	Rps5	>sp|P97461|RS5_MOUSE 40S ribosomal protein S5 OS=Mus musculus GN=Rps5 PE=1 SV=3	1	15	15	15	30.0008	29.5685	28.7214	30.7694	29.8453	29.8634	30.6001	30.3087	29.27	30.4119	30.5966	31.2323	29.941	30.0548	28.846	30.9394	30.0877	29.6292	0.608468	0.137438	-0.180871	0.711844	0.423944	0.396619	-0.184525	0.699255	1074360000	796160000	442590000	1830200000	964540000	976760000	1.62763e+09	1329900000	6.47343e+08	1428500000	1623700000	2522700000	1.0307e+09	1115290000	482520000
Q8K0D5	Q8K0D5	Elongation factor G, mitochondrial	Gfm1	>sp|Q8K0D5|EFGM_MOUSE Elongation factor G, mitochondrial OS=Mus musculus GN=Gfm1 PE=2 SV=1	1	21	21	21	25.6165	25.4731	23.7015	25.384	25.1633	26.2735	25.935	25.8416	24.8379	26.1642	26.2175	26.2654	25.7195	25.2436	24.461	26.1109	26.3143	24.1476	0.608281	0.170397	-0.127265	0.828061	0.25565	0.718966	-0.352631	0.544698	5.14423e+07	46578000	13641300	43786000	37575000	81117000	6.41507e+07	6.01313e+07	29988000	75196000	78027000	80664000	5.52523e+07	3.97273e+07	23093000
Q3UGC7;Q66JS6	Q3UGC7;Q66JS6	Eukaryotic translation initiation factor 3 subunit J-A;Eukaryotic translation initiation factor 3 subunit J-B	Eif3j1;Eif3j2	>sp|Q3UGC7|EI3JA_MOUSE Eukaryotic translation initiation factor 3 subunit J-A OS=Mus musculus GN=Eif3j1 PE=2 SV=1;>sp|Q66JS6|EI3JB_MOUSE Eukaryotic translation initiation factor 3 subunit J-B OS=Mus musculus GN=Eif3j2 PE=1 SV=1	2	19	19	19	26.9157	27.8058	26.4625	27.8155	27.5498	27.805	27.7886	28.3294	27.003	28.2106	28.0204	28.6509	27.1716	27.8577	26.6161	28.3415	28.3123	28.0395	0.608099	0.0945426	-0.177265	0.68207	0.83873	0.0466158	0.230631	0.525825	1.26597e+08	2.34633e+08	9.24717e+07	236210000	196480000	234500000	2.31843e+08	3.37297e+08	1.34497e+08	310630000	272250000	421490000	151170000	243220000	1.02858e+08
Q9WVS0	Q9WVS0	Inducible T-cell costimulator	Icos	>sp|Q9WVS0|ICOS_MOUSE Inducible T-cell costimulator OS=Mus musculus GN=Icos PE=1 SV=2	1	1	1	1	23.3196	21.8789	22.6036	24.1208	20.404	24.0015	22.7104	22.1242	23.2025	24.0177	23.2301	24.6912	22.4812	22.1976	22.6671	22.5084	21.0606	22.0574	0.607953	0.398246	-0.272748	0.758196	-0.845946	0.374675	-1.4539	0.0499162	1.04688e+07	3856550	6373100	18243000		16795000	6863000	4.57143e+06	9.65257e+06	16984000	9839400	27089000	5854750	4810100	6660250
P62242	P62242	40S ribosomal protein S8	Rps8	>sp|P62242|RS8_MOUSE 40S ribosomal protein S8 OS=Mus musculus GN=Rps8 PE=1 SV=2	1	14	14	14	30.3555	30.6746	30.7034	31.4321	31.6605	31.5746	31.4445	31.3938	31.5106	32.2643	31.6491	31.7801	31.0272	31.0338	30.6272	31.8556	31.4494	31.8004	0.606959	0.0427918	-0.170714	0.633637	0.635028	0.105288	0.0280689	0.897255	1.37373e+09	1.71383e+09	1.74847e+09	2897400000	3394400000	3198100000	2.92247e+09	2.82147e+09	3.05943e+09	5158400000	3367600000	3687800000	2188300000	2198400000	1.65849e+09
Q9Z2G6	Q9Z2G6	Protein sel-1 homolog 1	Sel1l	>sp|Q9Z2G6|SE1L1_MOUSE Protein sel-1 homolog 1 OS=Mus musculus GN=Sel1l PE=2 SV=2	1	15	15	15	25.7078	26.0718	24.3248	25.7475	25.7612	24.6769	25.9013	26.3956	25.6523	26.0108	26.2462	25.7208	26.0075	26.4639	25.0113	25.7288	25.8297	24.8928	0.606182	0.0797568	0.44592	0.407004	0.102099	0.831823	-0.504083	0.0947632	5.48057e+07	7.05343e+07	2.10127e+07	56333000	56871000	26821000	6.26697e+07	88281000	52738000	67615000	79595000	55301000	67460000	92560000	33818500
Q9CQ40	Q9CQ40	39S ribosomal protein L49, mitochondrial	Mrpl49	>sp|Q9CQ40|RM49_MOUSE 39S ribosomal protein L49, mitochondrial OS=Mus musculus GN=Mrpl49 PE=2 SV=1	1	5	5	5	23.8695	23.646	23.8877	22.4502	25.4516	23.0048	23.9768	23.4244	24.2844	25.118	25.4899	23.6482	23.5812	23.9047	21.0702	24.0065	23.4046	22.536	0.605327	0.28346	-0.866266	0.339334	-0.402593	0.566461	-1.00792	0.117675	1.53267e+07	13126400	15521000	5730200	45888000	8416600	1.65097e+07	1.12577e+07	20433500	36414000	47122000	13147000	1.25503e+07	1.5705e+07
Q3U2V3	Q3U2V3	8-oxo-dGDP phosphatase NUDT18	Nudt18	>sp|Q3U2V3|NUD18_MOUSE 8-oxo-dGDP phosphatase NUDT18 OS=Mus musculus GN=Nudt18 PE=2 SV=1	1	1	1	1	20.2989	20.9123	20.0303	20.2328	22.5743	20.7853	20.237	20.2691	21.0697	21.0884	23.5006	22.3002	21.3025	20.2452	19.5039	20.5983	20.2175	21.5729	0.605187	0.36846	-0.455099	0.507996	-0.00941385	0.988223	-0.614601	0.469289	1.28993e+06	1.97343e+06	1070825	1232200	6245100		1.23577e+06	1263630		2229600	11868000	5164600	2586450	1.24285e+06	743440
Q3UBZ5	Q3UBZ5	MIF4G domain-containing protein	Mif4gd	>sp|Q3UBZ5|MI4GD_MOUSE MIF4G domain-containing protein OS=Mus musculus GN=Mif4gd PE=2 SV=1	1	5	5	5	22.6595	22.9071	21.3154	23.8195	23.9114	23.228	22.4811	22.3378	22.7906	24.1394	25.5263	24.1963	23.0587	22.8805	21.0702	22.4631	22.8599	22.7155	0.605097	0.368175	-0.63704	0.395437	-0.293981	0.623571	-0.899078	0.271284	6.62507e+06	7865500		14804000	15778000	9824900	5854400	5301000	7255300	18479000	48325000	19223000	8737100	7.72157e+06
Q6PAR5	Q6PAR5	GTPase-activating protein and VPS9 domain-containing protein 1	Gapvd1	>sp|Q6PAR5|GAPD1_MOUSE GTPase-activating protein and VPS9 domain-containing protein 1 OS=Mus musculus GN=Gapvd1 PE=1 SV=2	1	24	24	24	25.0431	24.0378	24.4138	25.7517	25.4543	26.0501	25.4362	24.6867	25.5678	26.4953	26.4636	25.7317	25.3369	23.8773	24.8647	26.2009	24.5932	25.295	0.605075	0.183404	-0.432191	0.453937	0.23791	0.682364	-0.367166	0.493918	3.45727e+07	1.72224e+07	2.23512e+07	56499000	45972000	69478000	4.53997e+07	27004000	4.97373e+07	94599000	92540000	55719000	42380000	15409000	30550000
Q08122;Q62440;Q62441	Q08122	Transducin-like enhancer protein 3	Tle3	>sp|Q08122|TLE3_MOUSE Transducin-like enhancer protein 3 OS=Mus musculus GN=Tle3 PE=1 SV=3	3	13	13	11	26.0102	25.4662	25.8461	24.8778	25.1294	25.3486	26.5675	26.2851	26.406	25.6803	25.602	25.7607	26.3203	25.8548	26.2449	26.2489	25.7974	25.7185	0.603885	0.0326741	0.693623	0.0381286	0.475196	0.130106	-0.128689	0.650339	6.75857e+07	4.63547e+07	60319000	30830000	36703000	42727000	99449000	8.17727e+07	8.89227e+07	53771000	50931000	56853000	8.37923e+07	6.06847e+07	7.95263e+07
Q920Q8	Q920Q8	Influenza virus NS1A-binding protein homolog	Ivns1abp	>sp|Q920Q8|NS1BP_MOUSE Influenza virus NS1A-binding protein homolog OS=Mus musculus GN=Ivns1abp PE=1 SV=2	1	6	6	6	24.6713	25.1343	21.3154	23.8577	24.2554	24.7452	25.1057	25.0108	24.0634	24.8454	24.12	24.4554	24.8841	25.0552	24.5166	25.6982	25.6825	25.8618	0.603588	0.334036	0.8221	0.357075	1.75097	0.0723636	1.14738	0.00402364	26718000	3.68283e+07		15201000	20026000	28122000	36104000	3.38077e+07	1.75307e+07	30145000	18233000	23005000	3.09643e+07	34864000	24001000
B2RRE7	B2RRE7	OTU domain-containing protein 4	Otud4	>sp|B2RRE7|OTUD4_MOUSE OTU domain-containing protein 4 OS=Mus musculus GN=Otud4 PE=1 SV=1	1	9	9	9	22.1099	23.5532	24.4396	24.2328	24.9988	24.2714	24.3455	24.1333	24.1103	24.4329	25.1872	25.0179	24.4821	23.5312	24.2545	24.5113	24.244	24.2256	0.603567	0.210767	0.154944	0.812805	0.392681	0.536688	-0.210886	0.475948	4526200	1.23093e+07	2.27533e+07	19715000	33527000	20250000	2.13167e+07	1.84017e+07	18110000	22648000	38204000	33974000	2.34333e+07	12122500	2.00132e+07
Q99L47	Q99L47	Hsc70-interacting protein	St13	>sp|Q99L47|F10A1_MOUSE Hsc70-interacting protein OS=Mus musculus GN=St13 PE=1 SV=1	1	11	11	11	29.5844	28.991	29.5887	28.5354	29.5455	29.1807	30.3417	29.8218	29.7882	29.6423	29.782	29.671	29.9633	29.483	29.1855	30.6628	29.6967	29.8607	0.603535	0.0135445	0.30629	0.330924	0.835764	0.0346585	0.232229	0.380022	8.05013e+08	5.33543e+08	807400000	389050000	783590000	608520000	1.36073e+09	948960000	9.27127e+08	837940000	923170000	854810000	1.04675e+09	7.50367e+08	6.10527e+08
Q9CQ79	Q9CQ79	Thioredoxin domain-containing protein 9	Txndc9	>sp|Q9CQ79|TXND9_MOUSE Thioredoxin domain-containing protein 9 OS=Mus musculus GN=Txndc9 PE=2 SV=1	1	6	6	6	23.6237	24.0835	23.3536	25.222	24.2201	24.7269	25.0268	24.9844	24.7814	23.8122	25.0424	25.1924	24.7249	24.6867	24.4493	25.1238	25.4101	24.6451	0.601651	0.115639	0.415361	0.351893	0.854686	0.0918581	0.253035	0.47493	12925000	17777000	10718500	39136000	19542000	27767000	3.41837e+07	3.31943e+07	2.88367e+07	14729000	34555000	38342000	2.77293e+07	2.70053e+07	22907000
Q3TC46	Q3TC46	Protein PAT1 homolog 1	Patl1	>sp|Q3TC46|PATL1_MOUSE Protein PAT1 homolog 1 OS=Mus musculus GN=Patl1 PE=1 SV=2	1	7	7	7	24.8466	25.9001	24.9119	22.7566	24.5522	23.5808	24.8736	25.6851	25.6641	24.8524	25.3768	23.7046	24.7941	25.7551	25.569	24.8492	25.6377	26.0152	0.601405	0.294539	0.947999	0.210536	1.07597	0.166826	0.474568	0.372352	30169000	62619000	3.15677e+07	7086400	24601000	12547000	3.07397e+07	5.39503e+07	53171000	30292000	43569000	13671000	29091000	56630000	49778000
Q8CI08	Q8CI08	SLAIN motif-containing protein 2	Slain2	>sp|Q8CI08|SLAI2_MOUSE SLAIN motif-containing protein 2 OS=Mus musculus GN=Slain2 PE=1 SV=2	1	4	4	4	23.0952	22.8893	23.4071	21.5942	22.7578	22.0932	23.5147	23.1551	24.0706	22.6527	23.4012	22.6505	23.1167	23.2515	24.2769	23.0695	22.722	23.5631	0.601316	0.120054	0.908884	0.0933894	0.478724	0.305176	-0.122593	0.745716	8.96073e+06	7.76877e+06	11123500	3166000	7092400	4474100	1.19849e+07	9.34043e+06	17618500	6593700	11078000	6583700	9095250	9986200	20326500
Q8VHK9	Q8VHK9	ATP-dependent RNA helicase DHX36	Dhx36	>sp|Q8VHK9|DHX36_MOUSE ATP-dependent RNA helicase DHX36 OS=Mus musculus GN=Dhx36 PE=1 SV=2	1	14	14	14	23.7603	23.2694	22.3249	25.4382	25.6859	24.9701	23.6235	24.9525	23.4405	24.6625	26.5735	25.8007	23.8209	23.6119	21.6452	23.9531	24.5753	23.0118	0.600724	0.434207	-1.21546	0.226788	-0.394742	0.656828	-0.995466	0.245874	1.42093e+07	1.01111e+07	5253600	45464000	53980000	32867000	1.29233e+07	3.24673e+07	11384000	26556000	99868000	58452000	14819000	1.28205e+07	3279800
Q9CRT8	Q9CRT8	Exportin-T	Xpot	>sp|Q9CRT8|XPOT_MOUSE Exportin-T OS=Mus musculus GN=Xpot PE=2 SV=3	1	10	10	10	23.8479	23.7486	23.1208	24.9089	24.5966	24.2682	24.4429	24.1373	23.3297	24.6098	25.8106	25.7352	23.8007	23.5949	21.7299	24.4016	24.8593	25.1115	0.595751	0.234226	-1.04001	0.114963	0.708944	0.125959	0.113193	0.852653	1.50983e+07	1.40943e+07	9121500	31502000	25369000	20205000	2.28053e+07	1.84523e+07	10542600	25603000	58854000	55856000	1.46127e+07	12669900	3478100
Q9CZ82	Q9CZ82	Mediator of RNA polymerase II transcription subunit 18	Med18	>sp|Q9CZ82|MED18_MOUSE Mediator of RNA polymerase II transcription subunit 18 OS=Mus musculus GN=Med18 PE=2 SV=1	1	1	1	1	20.5517	20.6933	21.3154	19.2525	23.4184	24.0652	20.2396	20.5767	21.0697	24.3715	23.1033	23.504	20.4021	20.6538	21.0702	20.4608	20.7346	21.5729	0.594738	0.576565	-0.840705	0.471798	-0.626673	0.593156	-1.22141	0.285763				624550	11211000	17553000				21705000	9011300	11896000
P59326	P59326	YTH domain-containing family protein 1	Ythdf1	>sp|P59326|YTHD1_MOUSE YTH domain-containing family protein 1 OS=Mus musculus GN=Ythdf1 PE=2 SV=1	1	12	8	8	23.5665	23.7797	24.874	23.3244	23.5424	23.4261	23.8595	24.5966	24.4932	23.8804	24.2208	25.0301	23.6965	24.1369	25.0151	24.0077	24.4557	25.257	0.594568	0.073265	0.530653	0.251923	0.821287	0.0892274	0.226718	0.549738	1.24233e+07	1.44015e+07	30749000	10504000	12217000	11271000	1.52207e+07	2.53703e+07	2.36157e+07	15442000	19552000	34261000	1.35943e+07	1.84477e+07	3.39083e+07
O70305	O70305	Ataxin-2	Atxn2	>sp|O70305|ATX2_MOUSE Ataxin-2 OS=Mus musculus GN=Atxn2 PE=1 SV=1	1	5	5	5	23.3362	23.4123	21.3154	22.8996	23.2723	23.0553	23.5095	23.3477	24.2241	23.5412	23.1478	23.0696	23.0959	23.0534	23.7504	23.1196	23.4593	23.0185	0.591468	0.135408	0.418055	0.426236	0.317273	0.530104	-0.274196	0.330059	1.05903e+07	11163700		7824900	10131000	8716100	11942000	1.06749e+07	19596000	12207000	9293300	8803500	8.96523e+06	8.70517e+06	1.41116e+07
P30285	P30285	Cyclin-dependent kinase 4	Cdk4	>sp|P30285|CDK4_MOUSE Cyclin-dependent kinase 4 OS=Mus musculus GN=Cdk4 PE=1 SV=1	1	12	11	11	24.7874	24.5936	25.2726	25.5297	25.8282	25.5997	25.3563	25.3509	26.1479	25.7653	25.8212	26.7049	25.0295	24.7595	24.4885	26.0417	25.8712	26.3492	0.58926	0.0684208	-0.509356	0.141699	0.818858	0.0310055	0.229599	0.496855	2.89563e+07	2.53163e+07	40532000	48440000	59576000	50847000	4.29557e+07	42795000	7.43547e+07	57033000	59288000	109390000	3.42467e+07	2.84027e+07	23538000
Q9CQC8	Q9CQC8	Maspardin	Spg21	>sp|Q9CQC8|SPG21_MOUSE Maspardin OS=Mus musculus GN=Spg21 PE=1 SV=1	1	2	2	2	22.4283	20.6933	21.3154	23.5052	23.3588	23.6008	22.5354	22.489	22.7317	23.9637	22.6399	24.0604	22.5272	22.5158	22.8612	22.4147	22.3507	22.9413	0.586386	0.34129	0.151098	0.84443	0.0852632	0.912491	-0.501123	0.308255	5644000			11906000	10757000	12722000	6079000	5886500	6964900	16360000	6535600	17495000	6044500	5996800	7619200
Q9DC28	Q9DC28	Casein kinase I isoform delta	Csnk1d	>sp|Q9DC28|KC1D_MOUSE Casein kinase I isoform delta OS=Mus musculus GN=Csnk1d PE=1 SV=2	1	10	10	1	24.4795	24.4204	23.6213	24.7161	24.7414	24.7777	25.1626	24.4691	25.6196	25.2212	25.2422	24.5564	25.0796	24.1805	22.0001	25.1552	24.4086	25.0454	0.585785	0.0437828	-0.706022	0.315321	0.410358	0.216236	-0.175427	0.584163	2.33917e+07	2.24527e+07	12904000	27560000	28049000	28763000	37558000	23224000	5.15537e+07	39115000	39689000	24672000	3.54577e+07	19013000	4194500
Q3UE37	Q3UE37	Ubiquitin-conjugating enzyme E2 Z	Ube2z	>sp|Q3UE37|UBE2Z_MOUSE Ubiquitin-conjugating enzyme E2 Z OS=Mus musculus GN=Ube2z PE=2 SV=2	1	7	7	7	25.8116	24.5029	21.3154	26.0807	25.1561	25.8675	26.0458	25.4627	23.5202	25.7175	25.235	26.2646	25.7146	25.5468	23.3226	25.8687	24.8371	23.3246	0.585227	0.50006	0.0722852	0.953143	-0.112275	0.926754	-0.697502	0.389673	5.88937e+07	2.37743e+07		70970000	37390000	61222000	6.92717e+07	4.62407e+07	12030500	55174000	39491000	80616000	5.50647e+07	4.90177e+07	10490600
P48377;P48379;P48381	P48377	MHC class II regulatory factor RFX1	Rfx1	>sp|P48377|RFX1_MOUSE MHC class II regulatory factor RFX1 OS=Mus musculus GN=Rfx1 PE=2 SV=2	3	8	8	8	23.4418	23.1643	24.3405	23.7054	24.9621	24.3639	23.9504	23.4903	23.6195	28.0089	23.48	24.9385	23.1017	23.9467	24.1338	23.2733	22.9889	23.9945	0.584957	0.46602	-0.26891	0.571602	-0.577389	0.238287	-1.16235	0.314876	1.13939e+07	9.40033e+06	21243000	13678000	32684000	21590000	16210700	1.17836e+07	12887600	270090000	11700000	32154000	9.00147e+06	16168700	18407000
Q8CIG8	Q8CIG8	Protein arginine N-methyltransferase 5	Prmt5	>sp|Q8CIG8|ANM5_MOUSE Protein arginine N-methyltransferase 5 OS=Mus musculus GN=Prmt5 PE=1 SV=3	1	15	15	15	25.741	26.1508	24.8003	26.5792	26.408	25.838	26.7251	26.4849	25.9389	26.5643	26.7955	26.516	25.8452	26.1534	25.6568	26.918	26.7569	26.4984	0.584577	0.0692323	-0.0344161	0.932385	0.804897	0.0767307	0.22032	0.301805	5.60793e+07	74503000	2.92173e+07	100260000	89045000	59982000	1.10932e+08	9.39207e+07	64326000	99235000	116480000	95963000	60280000	7.46397e+07	52901000
Q61771;O35231	Q61771	Kinesin-like protein KIF3B;Kinesin-like protein KIF3B, N-terminally processed	Kif3b	>sp|Q61771|KIF3B_MOUSE Kinesin-like protein KIF3B OS=Mus musculus GN=Kif3b PE=1 SV=1	2	11	11	7	22.553	22.7863	22.6925	22.0279	22.5781	22.459	23.0192	22.9193	22.9756	24.0768	22.9002	22.7104	22.9718	22.8676	23.2709	23.291	23.2261	23.7366	0.584112	0.0279551	0.520655	0.0216655	0.901768	0.0020926	0.317656	0.341184	6153600	7.23373e+06	6778300	4276200	6261600	5765500	8500700	7932200	8248200	17694000	7828000	6863100	8.22647e+06	7.65297e+06	10121650
Q8BHY2	Q8BHY2	Nucleolar complex protein 4 homolog	Noc4l	>sp|Q8BHY2|NOC4L_MOUSE Nucleolar complex protein 4 homolog OS=Mus musculus GN=Noc4l PE=2 SV=1	1	10	10	10	24.1616	23.6093	26.8496	23.4276	24.3734	24.4091	25.2341	24.8336	25.5696	24.8404	24.9904	24.8669	24.4934	23.8641	25.0611	26.0496	26.3367	25.9752	0.584077	0.285259	0.00113266	0.998868	1.64874	0.0612059	1.06467	0.000808189	18766000	12797000	120930000	11283000	21733000	22277000	3.94657e+07	29900000	4.97987e+07	30040000	33332000	30598000	2.36187e+07	1.52693e+07	35007000
Q9Z1G3	Q9Z1G3	V-type proton ATPase subunit C 1	Atp6v1c1	>sp|Q9Z1G3|VATC1_MOUSE V-type proton ATPase subunit C 1 OS=Mus musculus GN=Atp6v1c1 PE=1 SV=4	1	14	14	13	24.039	24.7353	21.3154	24.5935	25.2303	24.8274	24.4013	24.3077	24.1146	24.7681	24.7955	25.8558	24.23	24.5405	24.1635	24.0879	24.0759	25.3756	0.583679	0.38052	0.187839	0.832817	0.389635	0.677881	-0.194043	0.690105	17237000	27929000		25316000	39362000	29770000	2.21577e+07	20765000	18164000	28572000	29120000	60726000	1.96763e+07	2.44027e+07	18790000
Q9JMG1	Q9JMG1	Endothelial differentiation-related factor 1	Edf1	>sp|Q9JMG1|EDF1_MOUSE Endothelial differentiation-related factor 1 OS=Mus musculus GN=Edf1 PE=1 SV=1	1	9	9	9	26.4578	26.7058	27.8309	28.1113	27.4294	26.883	27.4188	27.7457	27.9709	28.4905	27.4315	27.8617	27.2764	27.8242	27.3513	27.2763	27.2504	28.2394	0.583494	0.0928945	0.24761	0.564277	0.35233	0.456964	-0.231164	0.492515	92171000	109458000	2.38747e+08	289960000	180750000	123760000	1.79423e+08	225060000	2.63073e+08	377140000	181010000	243900000	1.62563e+08	2.37637e+08	1.71225e+08
Q9CQG2	Q9CQG2	Methyltransferase-like protein 16	Mettl16	>sp|Q9CQG2|MET16_MOUSE Methyltransferase-like protein 16 OS=Mus musculus GN=Mettl16 PE=2 SV=1	1	9	9	9	23.3138	23.311	24.6681	24.1904	23.5573	23.594	23.8649	23.6066	24.283	25.2159	23.9372	25.2196	23.0708	22.9713	23.9598	24.2488	24.5844	24.6487	0.582117	0.139608	-0.438498	0.291722	0.721523	0.0681822	0.139406	0.753994	10426500	1.04069e+07	26658500	19144000	12344000	12662000	1.52773e+07	1.27733e+07	2.04127e+07	38972000	16063000	39072000	8.81037e+06	8223100	16315900
Q8CIL4	Q8CIL4	Uncharacterized protein C1orf131 homolog		>sp|Q8CIL4|CA131_MOUSE Uncharacterized protein C1orf131 homolog OS=Mus musculus PE=2 SV=1	1	2	2	2	20.5517	21.8418	21.3154	20.824	22.5046	20.7853	20.2396	22.3112	21.0697	21.6527	23.0433	22.9984	20.4021	21.7647	21.0702	20.4608	22.4687	21.5729	0.582017	0.312564	-0.224825	0.676046	0.196976	0.74693	-0.385041	0.630585		3758600			5950600			5203900		3296900	8644300	8379400		3563000
Q6PGG6	Q6PGG6	Guanine nucleotide-binding protein-like 3-like protein	Gnl3l	>sp|Q6PGG6|GNL3L_MOUSE Guanine nucleotide-binding protein-like 3-like protein OS=Mus musculus GN=Gnl3l PE=1 SV=1	1	4	4	4	20.5517	20.6933	21.3154	21.8619	20.404	20.7853	22.7411	20.5767	21.0697	20.7458	21.2269	22.7327	22.186	20.6538	21.0702	22.9531	20.7346	21.5729	0.580246	0.232516	0.368081	0.435162	0.818271	0.170752	0.238025	0.750495				3811300			7010700				2454400	6969900	4771500
Q9CWI3	Q9CWI3	BRCA2 and CDKN1A-interacting protein	Bccip	>sp|Q9CWI3|BCCIP_MOUSE BRCA2 and CDKN1A-interacting protein OS=Mus musculus GN=Bccip PE=2 SV=1	1	8	8	8	25.1256	24.6248	25.4395	25.8871	25.8348	25.1393	25.6303	26.0555	25.2391	26.3304	26.3883	25.8868	24.992	25.1616	25.1415	25.864	26.1408	25.3664	0.579877	0.0534864	-0.243458	0.42733	0.448565	0.207366	-0.131311	0.675109	36607000	2.58703e+07	4.55047e+07	62058000	59846000	36955000	5.19373e+07	6.97387e+07	3.96027e+07	84380000	87836000	62044000	33369000	37532000	37013000
Q6PDL0	Q6PDL0	Cytoplasmic dynein 1 light intermediate chain 2	Dync1li2	>sp|Q6PDL0|DC1L2_MOUSE Cytoplasmic dynein 1 light intermediate chain 2 OS=Mus musculus GN=Dync1li2 PE=1 SV=2	1	6	6	6	22.5479	22.7717	23.6444	23.3699	23.5787	23.3597	23.3461	24.0586	23.9718	23.794	23.8844	23.6953	23.1552	23.3969	24.2726	23.5189	23.7018	24.1582	0.57964	0.0201249	0.396175	0.292227	0.580946	0.0897295	0.00130625	0.994864	6132050	7.16107e+06	13112000	10840000	12528000	10764000	1.06628e+07	1.74727e+07	16452000	14545000	15485000	13583000	9341300	1.10452e+07	20266000
Q80VJ2	Q80VJ2	Steroid receptor RNA activator 1	Sra1	>sp|Q80VJ2|SRA1_MOUSE Steroid receptor RNA activator 1 OS=Mus musculus GN=Sra1 PE=1 SV=3	1	6	6	6	25.0062	24.9539	24.9741	24.6126	24.7297	25.2543	25.4321	25.663	25.8471	24.7787	25.437	25.8506	25.1366	25.1744	25.6699	25.3855	25.0655	25.4348	0.579622	0.0113643	0.405174	0.054262	0.373487	0.0463092	-0.206135	0.437889	33698000	3.24983e+07	32958000	25653000	27821000	40022000	45273000	5.31297e+07	60362000	28782000	45424000	60505000	3.68867e+07	3.78657e+07	53384000
P58404	P58404	Striatin-4	Strn4	>sp|P58404|STRN4_MOUSE Striatin-4 OS=Mus musculus GN=Strn4 PE=1 SV=2	1	14	14	14	24.4389	23.6331	22.6483	23.4189	25.7462	24.5902	24.382	23.7181	25.1628	24.5965	25.3093	24.7691	24.2949	23.7753	24.3644	24.3216	23.6654	24.9691	0.577017	0.275521	0.0655673	0.923405	0.239413	0.739487	-0.337604	0.450977	2.27433e+07	1.301e+07	6573600	11215000	56283000	25258000	2.18637e+07	1.37993e+07	37561500	25368000	41577000	28592000	2.05827e+07	14357000	21597500
Q9Z199;P63271	Q9Z199;P63271	Transcription elongation factor SPT4-B;Transcription elongation factor SPT4-A	Supt4h1b;Supt4h1a	>sp|Q9Z199|SPT4B_MOUSE Transcription elongation factor SPT4-B OS=Mus musculus GN=Supt4h1b PE=2 SV=1;>sp|P63271|SPT4A_MOUSE Transcription elongation factor SPT4-A OS=Mus musculus GN=Supt4h1a PE=2 SV=1	2	2	2	2	24.1353	23.3946	25.325	21.344	24.9824	20.7853	24.1203	23.5391	24.9153	24.6202	24.9666	21.2663	24.1211	24.2798	25.1899	23.6809	23.7573	25.1741	0.57686	0.560841	1.20251	0.32966	0.876319	0.478628	0.299458	0.747758	18427000	11027250	42032000	2661900	33148000		18236500	12189000	3.16403e+07	25788000	32787000	2522300	1.82463e+07	2.03687e+07	38274500
Q6PGC1	Q6PGC1	ATP-dependent RNA helicase Dhx29	Dhx29	>sp|Q6PGC1|DHX29_MOUSE ATP-dependent RNA helicase Dhx29 OS=Mus musculus GN=Dhx29 PE=2 SV=1	1	29	29	29	25.2241	25.7487	24.2814	25.3503	25.3262	26.5073	26.1299	26.0455	25.2258	26.3169	26.3104	25.859	25.7901	25.8557	24.6544	26.3151	26.1465	26.559	0.574901	0.121856	0.027039	0.958679	0.933885	0.0720095	0.358984	0.203877	3.91927e+07	5.63827e+07	2.03903e+07	42776000	42068000	95388000	7.34313e+07	6.92583e+07	39240000	83594000	83217000	60859000	5.80203e+07	60722000	26406000
Q8K0C4	Q8K0C4	Lanosterol 14-alpha demethylase	Cyp51a1	>sp|Q8K0C4|CP51A_MOUSE Lanosterol 14-alpha demethylase OS=Mus musculus GN=Cyp51a1 PE=2 SV=1	1	17	17	17	25.2689	25.1499	25.3895	25.604	26.4458	24.8832	26.0198	25.8326	25.9229	26.4382	26.5724	25.4031	25.9303	25.705	25.8475	25.5855	25.4622	25.4763	0.574612	0.0679995	0.370706	0.293025	0.0510946	0.879233	-0.523517	0.0795824	4.04287e+07	3.72297e+07	43954500	51001000	91405000	30946000	68036000	5.97557e+07	6.36173e+07	90929000	99789000	44372000	6.39443e+07	54699000	6.03763e+07
P97370	P97370	Sodium/potassium-transporting ATPase subunit beta-3	Atp1b3	>sp|P97370|AT1B3_MOUSE Sodium/potassium-transporting ATPase subunit beta-3 OS=Mus musculus GN=Atp1b3 PE=1 SV=1	1	6	6	6	26.2885	26.2329	23.9317	24.9999	26.1754	25.4473	26.3807	26.282	26.044	26.5287	25.9314	25.3481	25.449	25.7828	26.0821	26.5069	25.2374	24.7959	0.573221	0.199312	0.258696	0.662932	0.000798383	0.999053	-0.572423	0.215119	8.19657e+07	78864000	16001300	33553000	75782000	45751000	8.73747e+07	8.15977e+07	6.91893e+07	96813000	63994000	42710000	4.58043e+07	57730000	71039500
O88736	O88736	3-keto-steroid reductase	Hsd17b7	>sp|O88736|DHB7_MOUSE 3-keto-steroid reductase OS=Mus musculus GN=Hsd17b7 PE=2 SV=1	1	3	3	3	20.5517	22.7219	23.1506	24.1128	22.9517	23.6674	22.399	23.0445	23.5792	23.5374	24.0016	24.0336	23.0045	23.3128	23.9637	22.8382	22.8568	23.7253	0.573196	0.334767	0.567675	0.480857	0.280754	0.72418	-0.292441	0.507087		6.91803e+06	9311650	18141000	8112300	13323000	5530600	8.65123e+06	1.25325e+07	12175000	16796000	17172000	8.41503e+06	1.042e+07	16360000
Q61136	Q61136	Serine/threonine-protein kinase PRP4 homolog	Prpf4b	>sp|Q61136|PRP4B_MOUSE Serine/threonine-protein kinase PRP4 homolog OS=Mus musculus GN=Prpf4b PE=1 SV=3	1	15	15	15	24.5925	23.9386	23.2711	24.1294	25.575	24.7175	24.5371	24.4817	23.8661	25.419	25.0441	26.3138	24.321	23.9534	23.0754	24.5063	24.173	23.8787	0.572966	0.254115	-0.587412	0.302085	-0.184636	0.713811	-0.757602	0.191797	2.52983e+07	1.60777e+07	10122600	18351000	49984000	27587000	24345000	2.34277e+07	1.52897e+07	44863000	34595000	83415000	2.09577e+07	1.62437e+07	8838700
Q6NZJ6	Q6NZJ6	Eukaryotic translation initiation factor 4 gamma 1	Eif4g1	>sp|Q6NZJ6|IF4G1_MOUSE Eukaryotic translation initiation factor 4 gamma 1 OS=Mus musculus GN=Eif4g1 PE=1 SV=1	1	53	53	50	28.9889	28.5698	29.4127	29.0776	28.9699	29.0337	29.7615	29.7184	29.7145	29.167	29.4396	29.6847	29.2727	28.4315	29.3702	30.0645	29.0998	30.1848	0.572197	0.00280062	0.0160639	0.951143	0.774279	0.0265235	0.202082	0.469683	5.32747e+08	3.98443e+08	7.14683e+08	566540000	525770000	549560000	910140000	883330000	8.80983e+08	602760000	728130000	862940000	6.48587e+08	3.62027e+08	6.93937e+08
Q6ZWN5	Q6ZWN5	40S ribosomal protein S9	Rps9	>sp|Q6ZWN5|RS9_MOUSE 40S ribosomal protein S9 OS=Mus musculus GN=Rps9 PE=1 SV=3	1	17	17	17	30.3799	30.3791	30.1485	30.9781	32.0211	30.9075	31.3018	31.0619	31.0702	30.9045	32.4481	31.4589	30.7918	31.0224	29.9293	31.5703	31.1738	30.9026	0.571867	0.143274	-0.221219	0.646007	0.413153	0.36418	-0.158715	0.67153	1397200000	1.39647e+09	1.19017e+09	2115200000	4358100000	2014100000	2.64717e+09	2.24163e+09	2254600000	2010000000	5859400000	2951600000	1.85893e+09	2.18103e+09	1.02237e+09
Q8K202	Q8K202	DNA-directed RNA polymerase I subunit RPA49	Polr1e	>sp|Q8K202|RPA49_MOUSE DNA-directed RNA polymerase I subunit RPA49 OS=Mus musculus GN=Polr1e PE=1 SV=2	1	7	7	7	23.322	24.0358	21.3154	20.8642	22.6198	23.4312	23.5416	23.2825	23.8825	20.5546	23.7271	24.0271	22.5825	23.2728	24.4418	23.9787	24.8192	24.773	0.571161	0.458764	0.834315	0.349662	1.92554	0.0417026	1.35438	0.134849	10486100	1.71983e+07		1908700	6445300	11311000	1.221e+07	1.0203e+07	1.54646e+07	1540100	13886000	17095000	6.28067e+06	10134900	22788500
Q9D7A8	Q9D7A8	Armadillo repeat-containing protein 1	Armc1	>sp|Q9D7A8|ARMC1_MOUSE Armadillo repeat-containing protein 1 OS=Mus musculus GN=Armc1 PE=1 SV=1	1	4	4	4	23.7895	23.5796	21.3154	20.824	20.404	20.7853	23.9096	23.4887	21.0697	20.7458	24.3084	20.5838	23.4022	23.3759	21.1626	23.6962	24.12	21.4016	0.568042	0.556737	0.863957	0.425424	1.28962	0.260908	0.72158	0.557031	14499500	12535950					1.57587e+07	1.17708e+07			20776000		1.10859e+07	1.08857e+07	2347400
Q9JLV1	Q9JLV1	BAG family molecular chaperone regulator 3	Bag3	>sp|Q9JLV1|BAG3_MOUSE BAG family molecular chaperone regulator 3 OS=Mus musculus GN=Bag3 PE=1 SV=2	1	4	4	4	21.7787	21.9675	21.977	22.1585	22.3919	21.7948	22.4226	22.9437	22.6481	21.8615	22.7171	22.8836	22.0761	22.093	22.6681	22.3836	22.4036	23.1359	0.568035	0.0128393	0.267703	0.198661	0.629632	0.0214374	0.0615973	0.83641	3.59773e+06	4100750	4128000	4681300	5503600	3638300	5621900	8.06753e+06	6573050	3810300	6894700	7738400	4.42163e+06	4473650	6664800
P62301	P62301	40S ribosomal protein S13	Rps13	>sp|P62301|RS13_MOUSE 40S ribosomal protein S13 OS=Mus musculus GN=Rps13 PE=1 SV=2	1	13	13	13	30.3999	30.2721	30.409	30.5477	30.1724	30.4722	31.1472	30.8928	30.997	30.651	31.0028	30.9882	30.7466	30.6763	30.2975	31.3277	31.0329	30.9017	0.567645	7.1118e-05	0.194591	0.155557	0.708575	0.000482447	0.140931	0.310938	1.41673e+09	1.29663e+09	1425700000	1569500000	1210000000	1489500000	2378200000	1.99373e+09	2.14303e+09	1686100000	2151700000	2130000000	1.80157e+09	1.71593e+09	1319600000
Q6W3F0	Q6W3F0	Prolyl 4-hydroxylase subunit alpha-3	P4ha3	>sp|Q6W3F0|P4HA3_MOUSE Prolyl 4-hydroxylase subunit alpha-3 OS=Mus musculus GN=P4ha3 PE=2 SV=1	1	1	1	1	23.4236	23.259	21.3154	23.6021	23.1667	20.7853	23.5501	23.5777	21.0697	23.8195	23.1096	23.8309	23.5549	23.4684	21.0702	23.3974	23.7677	21.5729	0.56756	0.408166	0.105789	0.909804	0.320626	0.717552	-0.246935	0.75842	1.12517e+07	1.00382e+07		12733000	9416200		1.22823e+07	12519500		14804000	9050900	14922000	12323000	11606500
P70279;REV__Q80TS8	P70279	Surfeit locus protein 6	Surf6	>sp|P70279|SURF6_MOUSE Surfeit locus protein 6 OS=Mus musculus GN=Surf6 PE=1 SV=1	2	9	9	9	24.11	23.5656	23.3649	24.6579	24.5049	25.4415	24.1952	24.5399	24.5915	24.5029	24.9473	26.273	23.5954	23.6969	23.5925	24.6935	24.4037	24.4897	0.567493	0.220818	-0.645853	0.200601	0.254802	0.596912	-0.31269	0.506303	18107000	1.24155e+07	1.08029e+07	26470000	23807000	45566000	1.92073e+07	2.43927e+07	2.52797e+07	23774000	32350000	81091000	1.26743e+07	1.35984e+07	1.26489e+07
Q8BH24	Q8BH24	Transmembrane 9 superfamily member 4	Tm9sf4	>sp|Q8BH24|TM9S4_MOUSE Transmembrane 9 superfamily member 4 OS=Mus musculus GN=Tm9sf4 PE=2 SV=1	1	7	7	7	24.9959	25.105	24.2893	24.7965	24.6371	24.2536	25.3017	25.4115	25.4109	25.2844	24.8762	25.1973	25.3059	25.0611	24.6686	25.567	25.5035	25.3237	0.567438	0.00660722	0.332302	0.216292	0.785156	0.00861963	0.217718	0.133251	3.34587e+07	3.60867e+07	20503000	29141000	26092000	20001000	41358000	4.46283e+07	4.46107e+07	40867000	30796000	38473000	4.14803e+07	35006000	26667500
Q9CWG1	Q9CWG1	Glioma pathogenesis-related protein 1	Glipr1	>sp|Q9CWG1|GLIP1_MOUSE Glioma pathogenesis-related protein 1 OS=Mus musculus GN=Glipr1 PE=2 SV=1	1	2	2	2	22.9913	22.9901	21.3154	23.0835	22.3967	21.0981	23.3558	23.0147	22.8362	22.3788	23.6687	22.0175	23.0915	22.5851	22.6197	22.6938	22.4128	21.5729	0.5661	0.228924	0.452894	0.432986	-0.0860404	0.885785	-0.65214	0.169896	8.33817e+06	8331100		8888500	5521800	2244700	1.07346e+07	8.47447e+06	7488300	5453600	13335000	4245600	8937800	6.29187e+06	6444700
Q3U1Y4	Q3U1Y4	DENN domain-containing protein 4B	Dennd4b	>sp|Q3U1Y4|DEN4B_MOUSE DENN domain-containing protein 4B OS=Mus musculus GN=Dennd4b PE=2 SV=2	1	10	10	10	22.5563	22.6083	22.4378	21.4982	23.064	23.0943	22.9669	22.7934	22.4145	22.7385	23.9645	23.7756	22.6821	22.2481	22.7743	22.7001	22.7854	22.3661	0.565756	0.133377	0.0250356	0.94688	0.0740917	0.841338	-0.491664	0.23594	6.16753e+06	6.39427e+06	5.68133e+06	2962100	8768900	8955000	8198600	7269300	5590400	6997900	16369000	14360000	6.72977e+06	4.98133e+06	7.17373e+06
Q3TAS6	Q3TAS6	ER membrane protein complex subunit 10	Emc10	>sp|Q3TAS6|EMC10_MOUSE ER membrane protein complex subunit 10 OS=Mus musculus GN=Emc10 PE=2 SV=2	1	3	3	3	20.5517	23.2523	21.3154	24.7949	24.6677	21.4606	20.2396	23.8003	22.877	23.0178	24.7101	24.7869	20.4021	22.9806	22.535	20.4608	22.904	21.5729	0.564862	0.588749	-0.701164	0.579808	-1.02786	0.414053	-1.59273	0.192095		9991500		29107000	26651000	2885900		1.4608e+07	7702900	8493000	27446000	28946000		8.27653e+06	6077500
P62254	P62254	Ubiquitin-conjugating enzyme E2 G1;Ubiquitin-conjugating enzyme E2 G1, N-terminally processed	Ube2g1	>sp|P62254|UB2G1_MOUSE Ubiquitin-conjugating enzyme E2 G1 OS=Mus musculus GN=Ube2g1 PE=2 SV=3	1	4	4	4	22.6197	23.5831	22.4604	20.824	24.7697	23.4891	22.6579	23.6683	23.9809	24.5917	22.2219	24.0116	22.3133	23.0844	23.4764	22.7563	24.1112	23.2966	0.56438	0.409997	0.000361739	0.999663	0.430318	0.62288	-0.134062	0.828628	6.44497e+06	12566400	5771000		28604000	11774000	6.61777e+06	1.33313e+07	16556000	25284000	4891700	16913000	5.21173e+06	8.89373e+06	11671000
Q9D1M4	Q9D1M4	Eukaryotic translation elongation factor 1 epsilon-1	Eef1e1	>sp|Q9D1M4|MCA3_MOUSE Eukaryotic translation elongation factor 1 epsilon-1 OS=Mus musculus GN=Eef1e1 PE=2 SV=1	1	12	12	12	26.1235	25.9302	25.5242	26.2309	26.485	26.1988	26.4331	26.3494	26.2633	26.3447	26.8123	27.6736	26.115	26.2238	25.3583	26.7238	26.4583	26.1957	0.563971	0.0532758	-0.183055	0.511004	0.37717	0.129208	-0.186801	0.597039	7.31077e+07	6.39413e+07	4.82557e+07	78757000	93925000	77022000	90606000	8.54993e+07	8.05473e+07	85222000	117840000	214090000	7.26777e+07	78370000	4.30153e+07
Q91VZ6	Q91VZ6	Stromal membrane-associated protein 1	Smap1	>sp|Q91VZ6|SMAP1_MOUSE Stromal membrane-associated protein 1 OS=Mus musculus GN=Smap1 PE=1 SV=1	1	4	3	3	24.313	24.7681	25.3508	20.824	24.8946	24.4691	24.1758	24.7669	25.6209	24.4425	24.2493	24.7457	24.399	24.5731	25.1308	23.8211	24.4344	25.696	0.563578	0.443181	0.597671	0.56682	0.54721	0.617756	-0.0163674	0.973726	2.08423e+07	2.85713e+07	4.27907e+07		31191000	23224000	1.89517e+07	2.85487e+07	5.16007e+07	22800000	19942000	28131000	2.21217e+07	2.49593e+07	36739000
Q3UMC0	Q3UMC0	Spermatogenesis-associated protein 5	Spata5	>sp|Q3UMC0|SPAT5_MOUSE Spermatogenesis-associated protein 5 OS=Mus musculus GN=Spata5 PE=1 SV=2	1	15	14	14	24.0617	23.5424	23.3504	23.9681	23.9989	23.7567	24.4449	23.9434	23.9433	23.3709	24.8965	25.4559	24.2059	23.1021	23.7978	25.0789	24.6813	26.1312	0.562796	0.116774	-0.0777582	0.782362	1.5174	0.00249906	0.954608	0.115065	17510000	12217400	10694700	16410000	16765000	14174000	2.28377e+07	1.6132e+07	1.61309e+07	10848000	31232000	46026000	1.93507e+07	9.00407e+06	14583500
Q05D44	Q05D44	Eukaryotic translation initiation factor 5B	Eif5b	>sp|Q05D44|IF2P_MOUSE Eukaryotic translation initiation factor 5B OS=Mus musculus GN=Eif5b PE=1 SV=2	1	45	45	44	28.153	28.6165	26.1692	28.1119	28.5044	28.1832	28.7336	29.0573	27.6863	28.3063	28.6685	28.6592	28.1849	28.8233	26.8686	29.0132	29.0674	28.4257	0.562166	0.205105	0.00255222	0.997006	0.879069	0.156616	0.316903	0.344723	2.98477e+08	411540000	7.54617e+07	290090000	380780000	304790000	4.46357e+08	5.58613e+08	215980000	331930000	426670000	423920000	3.05147e+08	4.74967e+08	1.22535e+08
Q9CPR4	Q9CPR4	60S ribosomal protein L17	Rpl17	>sp|Q9CPR4|RL17_MOUSE 60S ribosomal protein L17 OS=Mus musculus GN=Rpl17 PE=2 SV=3	1	12	12	12	30.0189	30.3606	29.6018	31.1277	30.6081	30.2933	30.6245	31.071	30.0537	30.9532	31.2323	31.4378	30.187	30.6472	29.772	31.016	30.8989	29.6867	0.560381	0.0843794	-0.132975	0.716135	0.198841	0.647457	-0.36154	0.402705	1.08787e+09	1378600000	8.14753e+08	2346200000	1636600000	1315800000	1.65533e+09	2.25577e+09	1114480000	2079000000	2522700000	2908800000	1.22237e+09	1.68157e+09	916780000
Q80TL7	Q80TL7	Protein MON2 homolog	Mon2	>sp|Q80TL7|MON2_MOUSE Protein MON2 homolog OS=Mus musculus GN=Mon2 PE=2 SV=2	1	11	11	11	23.2415	23.1745	22.6289	22.5534	22.1672	23.2696	23.4943	23.1011	23.9097	22.5389	24.084	23.2666	23.3009	22.8191	23.084	23.3176	23.8385	23.4079	0.559897	0.0875079	0.228805	0.451555	0.682148	0.0520087	0.122251	0.738966	9.91753e+06	9466900	6486200	6155500	4709700	10112000	1.18167e+07	8.99773e+06	15759000	6093600	17783000	10091000	10334300	7.39993e+06	8891400
Q61586	Q61586	Glycerol-3-phosphate acyltransferase 1, mitochondrial	Gpam	>sp|Q61586|GPAT1_MOUSE Glycerol-3-phosphate acyltransferase 1, mitochondrial OS=Mus musculus GN=Gpam PE=1 SV=2	1	3	3	3	26.5409	26.822	24.4276	20.824	20.404	20.7853	25.6927	26.3913	25.8548	20.7458	23.8939	20.5838	26.195	27.1117	25.2127	25.8025	26.2828	25.6079	0.559753	0.7376	2.8725	0.160247	2.59712	0.19185	2.03737	0.234975	97636000	118635000	22566000				54235000	88020500	60682000		15588000		7.68227e+07	145020000	3.88857e+07
Q69ZR2	Q69ZR2	E3 ubiquitin-protein ligase HECTD1	Hectd1	>sp|Q69ZR2|HECD1_MOUSE E3 ubiquitin-protein ligase HECTD1 OS=Mus musculus GN=Hectd1 PE=1 SV=2	1	28	28	28	25.8652	26.0167	25.0296	26.9004	26.3091	26.7192	26.6537	26.3867	26.0044	27.1434	26.9079	27.0953	26.2407	25.0281	25.4852	27.1436	25.4633	25.8191	0.558537	0.120358	-0.555334	0.270451	0.00200397	0.997051	-0.556533	0.233321	6.11207e+07	6.78887e+07	3.42507e+07	125260000	83146000	110480000	1.05577e+08	8.77373e+07	6.73147e+07	148240000	125920000	143380000	79293000	3.42153e+07	4.69703e+07
P62627	P62627	Dynein light chain roadblock-type 1	Dynlrb1	>sp|P62627|DLRB1_MOUSE Dynein light chain roadblock-type 1 OS=Mus musculus GN=Dynlrb1 PE=1 SV=3	1	5	5	5	24.6249	25.6137	26.2147	20.824	23.8892	24.8872	25.26	25.1019	26.415	20.7458	25.9123	25.9684	25.3266	25.6806	26.22	25.2813	25.4054	26.2306	0.558264	0.639055	1.40012	0.262535	1.29682	0.297825	0.738554	0.577804	2.58723e+07	5.13427e+07	77879000		15537000	31030000	4.01797e+07	36009000	8.94743e+07		63150000	65656000	4.20803e+07	53781000	78162500
Q60692	Q60692	Proteasome subunit beta type-6	Psmb6	>sp|Q60692|PSB6_MOUSE Proteasome subunit beta type-6 OS=Mus musculus GN=Psmb6 PE=1 SV=3	1	8	8	8	26.6828	26.6097	26.9321	28.9923	27.8872	28.8799	27.5714	27.1963	28.2837	28.9323	28.3765	28.9692	27.1151	26.9242	27.6045	27.7009	27.1552	28.3656	0.557556	0.318689	-0.449386	0.5195	0.0765539	0.914595	-0.481002	0.35487	1.07723e+08	1.02404e+08	128047000	534010000	248240000	494000000	1.99443e+08	153780000	3.26763e+08	512250000	348470000	525520000	1.45363e+08	1.27347e+08	2.04077e+08
P14206	P14206	40S ribosomal protein SA	Rpsa	>sp|P14206|RSSA_MOUSE 40S ribosomal protein SA OS=Mus musculus GN=Rpsa PE=1 SV=4	1	20	20	20	31.7651	32.166	31.566	31.6815	31.7721	31.7332	32.4591	32.6828	31.7276	32.3149	32.1577	32.687	32.0194	32.2374	31.0634	32.703	32.764	31.7123	0.557524	0.0083201	-0.00726093	0.978946	0.61244	0.0467724	0.0549162	0.865034	3649600000	4.81887e+09	3.17923e+09	3444200000	3667300000	3569900000	5.90407e+09	6894500000	3.55607e+09	5342600000	4791100000	6914800000	4353000000	5.06337e+09	2.24397e+09
Q8VE88	Q8VE88	Protein FAM114A2	Fam114a2	>sp|Q8VE88|F1142_MOUSE Protein FAM114A2 OS=Mus musculus GN=Fam114a2 PE=2 SV=2	1	11	11	11	24.5726	25.3258	23.9969	22.9566	24.8168	24.7819	24.4597	25.0167	23.9465	24.9642	26.0451	25.3632	24.5614	25.0293	23.9939	24.6243	24.96	25.0822	0.557441	0.243642	0.11977	0.828889	0.48039	0.372784	-0.0770503	0.866498	2.49517e+07	4.20567e+07	16741000	8139800	29553000	28846000	2.30723e+07	33944000	16166000	32731000	69240000	43160000	2.47577e+07	34244000	16706200
Q80XC6	Q80XC6	Protein NRDE2 homolog	Nrde2	>sp|Q80XC6|NRDE2_MOUSE Protein NRDE2 homolog OS=Mus musculus GN=Nrde2 PE=2 SV=3	1	4	4	4	23.9395	23.7387	21.3154	24.1695	24.1411	22.3634	24.2295	23.602	24.6589	23.266	23.8359	23.4184	23.6828	23.0703	22.4532	23.7439	24.9471	24.401	0.557172	0.313386	-0.209184	0.785154	1.08606	0.18406	0.528885	0.215494	1.60883e+07	1.39977e+07		18869000	18501000	5395800	1.96703e+07	12732200	26489000	10087000	14973000	11211000	13466000	8.80723e+06	5742250
Q62384	Q62384	Zinc finger protein ZPR1	Zpr1	>sp|Q62384|ZPR1_MOUSE Zinc finger protein ZPR1 OS=Mus musculus GN=Zpr1 PE=1 SV=1	1	17	17	17	25.4273	25.6845	24.1874	26.2271	26.0672	25.7596	26.0874	26.048	25.764	26.2888	26.2059	26.2999	25.7192	25.5727	25.3604	26.544	26.4494	25.2295	0.556818	0.1015	-0.00806493	0.985923	0.515453	0.351493	-0.041365	0.894886	4.51217e+07	53927000	19104800	78547000	70307000	56808000	71299000	6.93783e+07	5.69803e+07	81982000	77406000	82615000	55241000	49904000	43078000
Q9ERI5	Q9ERI5	Bifunctional arginine demethylase and lysyl-hydroxylase JMJD6	Jmjd6	>sp|Q9ERI5|JMJD6_MOUSE Bifunctional arginine demethylase and lysyl-hydroxylase JMJD6 OS=Mus musculus GN=Jmjd6 PE=1 SV=2	1	4	4	4	22.2611	22.646	21.3154	20.824	20.404	20.7853	23.112	23.566	23.1514	20.7458	20.4137	20.5838	22.6713	22.9634	23.0098	23.8053	23.8548	22.7208	0.556147	0.450934	1.50888	0.0265242	2.08766	0.00924388	1.53151	0.140648	5026400	6563250					9.06587e+06	1.24183e+07	9316800				6679500	8178600	8445900
Q3TJZ6	Q3TJZ6	Protein FAM98A	Fam98a	>sp|Q3TJZ6|FA98A_MOUSE Protein FAM98A OS=Mus musculus GN=Fam98a PE=2 SV=1	1	12	9	9	24.8065	25.1548	25.1068	25.1381	25.1105	25.0604	25.3821	25.8219	25.7562	25.3859	25.749	25.6153	24.8693	25.377	25.4068	25.758	25.8517	25.7667	0.555548	0.000163709	0.154832	0.298828	0.729284	3.89674e-05	0.173737	0.182243	2.93427e+07	3.73553e+07	3.61337e+07	36925000	36225000	34988000	43728000	5.93153e+07	5.66747e+07	43844000	56392000	51403000	30648000	4.35743e+07	4.44837e+07
Q8K3D3	Q8K3D3	DNA repair protein SWI5 homolog	Swi5	>sp|Q8K3D3|SWI5_MOUSE DNA repair protein SWI5 homolog OS=Mus musculus GN=Swi5 PE=1 SV=1	1	3	3	3	20.5517	20.6933	23.3431	22.7156	22.5547	23.0191	22.8709	20.5767	23.526	22.7585	22.774	23.7043	22.5693	25.2174	23.0677	23.4604	23.7197	23.4154	0.555502	0.428202	1.47192	0.145352	1.38561	0.0982258	0.830111	0.255515			1.06407e+07	6887800	6160800	8500300	7670500		1.20793e+07	7095500	7172300	13668000	6.22367e+06	39012000	8791800
Q91W67	Q91W67	Ubiquitin-like protein 7	Ubl7	>sp|Q91W67|UBL7_MOUSE Ubiquitin-like protein 7 OS=Mus musculus GN=Ubl7 PE=1 SV=2	1	9	9	9	23.0451	23.2821	21.3154	23.3442	22.6512	23.2614	23.298	22.9584	22.7539	23.3789	23.1726	24.6703	23.7642	23.4953	23.732	23.2256	23.1336	23.3488	0.555462	0.216165	0.847275	0.113284	0.419435	0.398661	-0.136027	0.747394	8654900	10200100		10649000	6587000	10055000	10313200	8150250	7073000	10908000	9455000	26700000	1.42473e+07	1.18249e+07	13933000
Q8BZM1	Q8BZM1	Glomulin	Glmn	>sp|Q8BZM1|GLMN_MOUSE Glomulin OS=Mus musculus GN=Glmn PE=2 SV=1	1	9	9	9	24.5114	24.3304	21.3154	24.7239	25.0036	23.5105	23.742	24.1708	24.0716	23.9603	26.3821	24.3993	24.1937	23.8929	23.3927	23.7373	25.2504	21.5729	0.555141	0.43511	-0.0728047	0.932455	-0.379003	0.734338	-0.934144	0.337578	2.39147e+07	2.10957e+07		27710000	33638000	11950000	1.40297e+07	1.88853e+07	17631000	16322000	87460000	22127000	1.91873e+07	1.55763e+07	11013000
Q80UM3	Q80UM3	N-alpha-acetyltransferase 15, NatA auxiliary subunit	Naa15	>sp|Q80UM3|NAA15_MOUSE N-alpha-acetyltransferase 15, NatA auxiliary subunit OS=Mus musculus GN=Naa15 PE=1 SV=1	1	36	36	32	27.1716	27.9236	26.3987	27.951	27.6339	27.6197	27.9425	28.3257	27.664	28.087	27.9777	28.0293	27.2307	28.1003	27.0292	28.2982	28.4871	28.2599	0.554599	0.0547739	0.00366105	0.993147	0.898613	0.0385849	0.344014	0.0397491	1.51173e+08	2.54593e+08	8.84697e+07	259480000	208280000	206240000	2.57943e+08	3.36423e+08	2.12663e+08	285130000	264320000	273950000	1.57497e+08	2.87767e+08	1.36967e+08
P32233	P32233	Developmentally-regulated GTP-binding protein 1	Drg1	>sp|P32233|DRG1_MOUSE Developmentally-regulated GTP-binding protein 1 OS=Mus musculus GN=Drg1 PE=1 SV=1	1	18	18	18	26.8515	26.6464	27.4117	27.5353	27.3373	27.456	27.4371	27.0465	27.9048	28.0307	27.8419	28.3044	27.206	26.7171	27.067	27.5723	27.2105	27.485	0.554514	0.041107	-0.209695	0.408408	0.216206	0.378499	-0.338307	0.263054	1.21093e+08	1.05043e+08	178540000	194520000	169570000	184110000	1.81717e+08	1.38613e+08	2.51287e+08	274200000	240580000	331490000	1.54817e+08	1.10317e+08	1.40597e+08
P63325	P63325	40S ribosomal protein S10	Rps10	>sp|P63325|RS10_MOUSE 40S ribosomal protein S10 OS=Mus musculus GN=Rps10 PE=1 SV=1	1	9	9	9	29.578	29.5633	29.7039	30.4998	29.8603	29.6563	30.5578	30.0071	30.0809	30.8411	30.4787	30.2148	30.0361	29.6977	29.4416	30.9068	30.1567	30.256	0.553137	0.0174756	-0.0851196	0.733196	0.629571	0.0471715	0.0764332	0.764122	801440000	793290000	8.74483e+08	1518300000	974630000	846110000	1580600000	1.079e+09	1.1357e+09	1923500000	1496200000	1246100000	1.10097e+09	870770000	7.29107e+08
P62274	P62274	40S ribosomal protein S29	Rps29	>sp|P62274|RS29_MOUSE 40S ribosomal protein S29 OS=Mus musculus GN=Rps29 PE=3 SV=2	1	2	2	2	23.618	26.9198	26.4221	24.8301	26.7157	27.5851	25.3167	27.4856	26.3491	24.3325	27.4567	28.4687	25.1883	27.5499	25.8356	24.3421	27.4151	26.4123	0.553116	0.541283	0.176132	0.865502	0.041393	0.970196	-0.511723	0.654281	12874750	1.26961e+08	8.99154e+07	29826000	110210000	201350000	4.17927e+07	1.87933e+08	85483000	21126000	184200000	371490000	3.82323e+07	196490000	59882000
Q8VHZ7	Q8VHZ7	U3 small nucleolar ribonucleoprotein protein IMP4	Imp4	>sp|Q8VHZ7|IMP4_MOUSE U3 small nucleolar ribonucleoprotein protein IMP4 OS=Mus musculus GN=Imp4 PE=2 SV=1	1	8	8	8	23.5285	23.7448	24.3694	23.8738	25.3361	25.0825	24.2949	25.0162	24.3383	25.4591	25.3392	24.8048	23.703	24.3321	24.1029	24.913	25.2574	25.2605	0.55293	0.1599	-0.276504	0.567549	0.821116	0.111713	0.268186	0.405583	1.20997e+07	1.40576e+07	21673000	15372000	42357000	35528000	2.05823e+07	3.39343e+07	2.12113e+07	46128000	42449000	29308000	13656000	2.11203e+07	18017000
Q03958	Q03958	Prefoldin subunit 6	Pfdn6	>sp|Q03958|PFD6_MOUSE Prefoldin subunit 6 OS=Mus musculus GN=Pfdn6 PE=2 SV=1	1	8	8	8	23.3486	24.4242	24.6604	24.0982	26.3808	22.5081	24.1233	24.8777	24.4566	25.5302	26.6798	23.0661	24.2948	24.8205	24.0885	23.9138	25.0275	24.2155	0.552224	0.47051	0.164582	0.842277	0.148881	0.860025	-0.403342	0.616932	10681350	22512000	2.65171e+07	17959000	87383000	5965000	1.82743e+07	3.08263e+07	23024000	48458000	107500000	8781800	2.05813e+07	2.96297e+07	17839200
P52479	P52479	Ubiquitin carboxyl-terminal hydrolase 10	Usp10	>sp|P52479|UBP10_MOUSE Ubiquitin carboxyl-terminal hydrolase 10 OS=Mus musculus GN=Usp10 PE=1 SV=3	1	11	11	11	24.6632	25.0823	24.419	25.0933	24.8727	25.0685	25.7787	25.2516	25.0966	25.4522	25.6806	25.2486	25.0648	24.5198	24.9192	25.8394	25.8609	25.3392	0.55155	0.0056208	-0.0318979	0.875528	0.813365	0.00465261	0.261815	0.221986	26569000	35524000	22431000	35795000	30721000	35186000	5.75637e+07	3.99467e+07	3.58793e+07	45908000	53781000	39864000	35096000	2.40543e+07	31727000
Q3TSG4	Q3TSG4	RNA demethylase ALKBH5	Alkbh5	>sp|Q3TSG4|ALKB5_MOUSE RNA demethylase ALKBH5 OS=Mus musculus GN=Alkbh5 PE=1 SV=2	1	8	8	8	23.7803	24.2449	24.3155	24.1074	23.2135	22.4486	23.927	24.2093	24.9225	24.4207	24.0454	23.8925	24.1282	23.9383	24.9667	24.0038	24.2698	24.9671	0.551207	0.132879	0.659359	0.213361	0.728533	0.168118	0.177326	0.571681	1.44073e+07	1.98807e+07	2.08787e+07	18074000	9726900	5724000	15949500	19397000	31800000	22458000	17313000	15573000	18336000	1.60747e+07	3.27897e+07
Q62167;P16381	Q62167;P16381	ATP-dependent RNA helicase DDX3X;Putative ATP-dependent RNA helicase Pl10	Ddx3x;D1Pas1	>sp|Q62167|DDX3X_MOUSE ATP-dependent RNA helicase DDX3X OS=Mus musculus GN=Ddx3x PE=1 SV=3;>sp|P16381|DDX3L_MOUSE Putative ATP-dependent RNA helicase Pl10 OS=Mus musculus GN=D1Pas1 PE=2 SV=1	2	40	39	11	29.7734	29.9025	29.7164	30.0645	29.9263	29.6236	30.4179	30.5492	29.9986	30.3362	30.464	30.5415	30.0284	30.3145	29.7976	30.6241	30.6537	30.5986	0.550109	0.000414007	0.212397	0.164575	0.791031	7.65631e-05	0.240922	0.0910951	917660000	1003580000	8.82103e+08	1122800000	1020300000	827180000	1434500000	1.57113e+09	1072700000	1355500000	1481100000	1562800000	1095100000	1.33527e+09	933220000
Q9JHU9	Q9JHU9	Inositol-3-phosphate synthase 1	Isyna1	>sp|Q9JHU9|INO1_MOUSE Inositol-3-phosphate synthase 1 OS=Mus musculus GN=Isyna1 PE=2 SV=1	1	15	15	15	27.2475	27.3091	27.2088	27.5948	27.5587	27.2565	27.7941	27.8313	27.5315	27.9579	28.3373	28.0165	27.6482	27.8493	27.7341	27.8688	27.9661	27.8427	0.548876	0.00171286	0.381319	0.00964779	0.529981	0.00141634	-0.0188957	0.910433	159340000	1.66287e+08	1.55119e+08	202700000	197690000	160330000	232740000	2.38807e+08	1.94003e+08	260720000	339130000	271520000	210350000	2.41807e+08	2.23257e+08
Q8K0D0	Q8K0D0	Cyclin-dependent kinase 17	Cdk17	>sp|Q8K0D0|CDK17_MOUSE Cyclin-dependent kinase 17 OS=Mus musculus GN=Cdk17 PE=1 SV=2	1	9	8	6	23.497	23.1334	23.2787	23.5179	23.7228	24.1695	23.4134	23.615	23.7754	24.7362	24.7206	24.3501	23.5089	22.8838	23.1073	22.4768	22.527	23.5329	0.548599	0.0772785	-0.386515	0.163956	-0.707611	0.0584786	-1.25621	0.018571	1.18383e+07	9.20103e+06	10176000	12011000	13844000	18869000	11172400	12847700	1.43587e+07	27947000	27646000	21385000	11936400	7.73963e+06	9036400
Q7TSC1	Q7TSC1	Protein PRRC2A	Prrc2a	>sp|Q7TSC1|PRC2A_MOUSE Protein PRRC2A OS=Mus musculus GN=Prrc2a PE=1 SV=1	1	32	30	30	25.5793	25.1537	25.4794	26.5935	26.6794	26.2959	26.6325	26.4597	25.8006	25.9311	26.8469	27.3966	25.7473	24.532	26.0421	26.9013	26.2975	26.1331	0.547695	0.155494	-0.52306	0.319687	0.480437	0.282545	-0.0672585	0.866503	50134000	37326000	4.67793e+07	101260000	107470000	82387000	104037000	92293000	5.84443e+07	63977000	120700000	176680000	5.63247e+07	2.42587e+07	6.90963e+07
P18155	P18155	Bifunctional methylenetetrahydrofolate dehydrogenase/cyclohydrolase, mitochondrial;NAD-dependent methylenetetrahydrofolate dehydrogenase;Methenyltetrahydrofolate cyclohydrolase	Mthfd2	>sp|P18155|MTDC_MOUSE Bifunctional methylenetetrahydrofolate dehydrogenase/cyclohydrolase, mitochondrial OS=Mus musculus GN=Mthfd2 PE=1 SV=1	1	12	12	12	26.5051	27.0244	24.4908	27.7589	27.4193	26.9338	27.123	27.654	24.9368	27.2832	28.1518	28.265	26.3108	27.3303	23.2632	27.639	27.7011	25.8377	0.5469	0.443395	-1.05397	0.352356	0.370517	0.657252	-0.176383	0.837509	9.52413e+07	136506000	23576500	227130000	179490000	128200000	146160000	211190000	3.21167e+07	163330000	298220000	322570000	83241000	1.68747e+08	1.00676e+07
P47962	P47962	60S ribosomal protein L5	Rpl5	>sp|P47962|RL5_MOUSE 60S ribosomal protein L5 OS=Mus musculus GN=Rpl5 PE=1 SV=3	1	23	23	23	29.9387	29.8683	30.1573	30.3228	30.1104	30.562	30.8109	31.2807	30.4115	30.8311	30.4918	30.412	29.8927	30.9331	30.0015	31.0593	30.5714	31.0792	0.546435	0.0102712	0.115878	0.674412	0.743396	0.00537183	0.19696	0.420428	1.02907e+09	980030000	1197400000	1343000000	1159100000	1585200000	1.88373e+09	2608800000	1.42813e+09	1910200000	1509900000	1428600000	9.96803e+08	2.05023e+09	1.07483e+09
A2A4P0	A2A4P0	ATP-dependent RNA helicase DHX8	Dhx8	>sp|A2A4P0|DHX8_MOUSE ATP-dependent RNA helicase DHX8 OS=Mus musculus GN=Dhx8 PE=2 SV=1	1	15	14	14	23.3812	23.5923	23.017	22.1041	23.7055	23.1848	23.5275	22.9076	23.1886	23.2542	24.3555	25.0231	23.5181	23.2938	23.3369	23.8562	23.2225	23.3733	0.545289	0.209849	0.218773	0.549768	0.319878	0.412636	-0.225411	0.666482	10925600	1.26467e+07	8488050	4508100	13679000	9534800	12092000	7868400	9.55997e+06	10005000	21465000	34095000	1.20129e+07	1.0283e+07	10595000
Q8R1B4	Q8R1B4	Eukaryotic translation initiation factor 3 subunit C	Eif3c	>sp|Q8R1B4|EIF3C_MOUSE Eukaryotic translation initiation factor 3 subunit C OS=Mus musculus GN=Eif3c PE=1 SV=1	1	35	35	34	29.4358	29.4331	29.8563	29.6229	29.6891	29.8515	30.0347	30.2085	30.2163	30.0152	30.2194	30.4575	29.5772	29.8836	30.0724	30.335	29.9821	30.5296	0.543819	0.00030967	0.196286	0.224041	0.634154	0.00448372	0.0903348	0.5448	726200000	724850000	9.71923e+08	826770000	865560000	968730000	1099900000	1.24067e+09	1.24743e+09	1085100000	1250100000	1474400000	8.01003e+08	9.90487e+08	1.12899e+09
P23116	P23116	Eukaryotic translation initiation factor 3 subunit A	Eif3a	>sp|P23116|EIF3A_MOUSE Eukaryotic translation initiation factor 3 subunit A OS=Mus musculus GN=Eif3a PE=1 SV=5	1	78	78	78	30.4765	30.4075	30.1961	30.1244	30.0292	30.1854	31.2024	31.1181	30.7471	30.3474	30.6325	30.6342	30.5853	30.838	30.5901	31.4922	31.1018	30.9228	0.54376	0.00455915	0.434624	0.00720137	0.935726	0.000434019	0.391966	0.121604	1494000000	1.42417e+09	1230100000	1170400000	1095700000	1221000000	2470900000	2.33063e+09	1.80217e+09	1366100000	1664600000	1666500000	1.61097e+09	1919400000	1616400000
P15066	P15066	Transcription factor jun-D	Jund	>sp|P15066|JUND_MOUSE Transcription factor jun-D OS=Mus musculus GN=Jund PE=1 SV=1	1	3	3	2	23.4026	23.9052	24.1765	24.1961	23.1848	24.0457	24.0973	24.0515	24.5687	24.4253	23.8474	25.1775	23.644	23.4189	23.9583	24.2167	23.9279	24.0632	0.542779	0.0644465	-0.144743	0.613658	0.250765	0.366859	-0.292014	0.348908	11089000	15709950	18960500	19220000	9535300	17317000	1.79473e+07	17387000	2.48837e+07	22529000	15093000	37947000	1.31083e+07	1.1215e+07	16299500
Q5SRY7	Q5SRY7	F-box/WD repeat-containing protein 11	Fbxw11	>sp|Q5SRY7|FBW1B_MOUSE F-box/WD repeat-containing protein 11 OS=Mus musculus GN=Fbxw11 PE=1 SV=1	1	6	6	5	21.9239	23.531	23.246	20.824	20.404	20.7853	22.3298	23.6817	23.5843	23.376	20.4137	20.5838	22.3481	23.5923	23.873	22.5419	24.1008	24.4271	0.542504	0.523951	1.48542	0.127693	1.90423	0.0694114	1.36173	0.204255	3978850	12121000	9948300				5.27157e+06	1.34558e+07	12577000	10886000			5338850	1.26475e+07	15363000
P80318;P60334	P80318	T-complex protein 1 subunit gamma	Cct3	>sp|P80318|TCPG_MOUSE T-complex protein 1 subunit gamma OS=Mus musculus GN=Cct3 PE=1 SV=1	2	41	41	41	31.391	31.2424	31.0005	31.4201	31.3113	30.9252	32.0281	31.9771	31.5747	31.4848	31.6199	31.8539	31.3794	31.662	31.2015	32.2774	31.7723	31.8068	0.541345	0.00150665	0.199202	0.229725	0.737078	0.00273268	0.195733	0.293927	2.81597e+09	2.54033e+09	2.14817e+09	2873300000	2664700000	2039000000	4379300000	4.22743e+09	3.19847e+09	3005100000	3300200000	3881300000	2793400000	3.39787e+09	2469300000
P62702	P62702	40S ribosomal protein S4, X isoform	Rps4x	>sp|P62702|RS4X_MOUSE 40S ribosomal protein S4, X isoform OS=Mus musculus GN=Rps4x PE=2 SV=2	1	27	27	27	31.2864	30.953	31.2868	32.0188	31.4863	31.1649	31.9601	31.783	31.616	32.6746	31.8541	31.5556	31.6008	31.4561	31.3365	32.358	31.7356	31.8857	0.541195	0.0351816	0.0983979	0.673014	0.627055	0.0405194	0.0858599	0.760744	2.61903e+09	2.07867e+09	2619800000	4351300000	3008400000	2407500000	4.17793e+09	3.69523e+09	3.29127e+09	6855400000	3881800000	3156300000	3.25677e+09	2945900000	2.71153e+09
Q3UJD6	Q3UJD6	Ubiquitin carboxyl-terminal hydrolase 19	Usp19	>sp|Q3UJD6|UBP19_MOUSE Ubiquitin carboxyl-terminal hydrolase 19 OS=Mus musculus GN=Usp19 PE=1 SV=1	1	23	23	22	25.3934	25.2703	24.9993	25.7415	26.075	25.4075	25.6962	25.5911	25.2948	26.6713	26.2996	26.5678	25.4457	25.1422	25.3566	25.8836	25.758	25.875	0.538977	0.0817527	-0.166296	0.498215	0.357706	0.158769	-0.181271	0.61136	4.40733e+07	4.04673e+07	33537000	56101000	70692000	44505000	54365000	50546000	4.11623e+07	106870000	82597000	99476000	4.57003e+07	3.70313e+07	4.29643e+07
Q924Z6	Q924Z6	Exportin-6	Xpo6	>sp|Q924Z6|XPO6_MOUSE Exportin-6 OS=Mus musculus GN=Xpo6 PE=2 SV=2	1	12	12	12	22.9594	24.5442	24.3714	23.2733	23.4545	21.6533	24.0059	24.0641	24.326	23.2713	24.5249	23.297	23.8749	24.2316	23.4677	23.5075	24.5636	24.1963	0.538853	0.286816	0.482082	0.478484	0.713137	0.315358	0.174284	0.65409	8.15597e+06	24465000	21702500	10138000	11495000	3298300	16845900	1.75397e+07	21031500	10124000	24139000	10306000	1.53842e+07	1.96993e+07	11600500
Q8JZX4	Q8JZX4	Splicing factor 45	Rbm17	>sp|Q8JZX4|SPF45_MOUSE Splicing factor 45 OS=Mus musculus GN=Rbm17 PE=1 SV=1	1	11	11	10	25.9246	25.8111	26.3818	25.3174	26.7348	25.5462	26.4248	26.281	26.5469	26.4248	26.7261	26.5434	26.1526	25.8887	26.038	26.4221	25.7723	26.6138	0.538508	0.0367648	0.073798	0.823412	0.316726	0.403201	-0.221781	0.280291	6.36923e+07	58873000	87441000	41813000	111680000	48996000	90088000	8.15387e+07	9.80403e+07	90087000	111010000	97802000	74595000	6.21283e+07	6.89017e+07
P61963	P61963	DDB1- and CUL4-associated factor 7	Dcaf7	>sp|P61963|DCAF7_MOUSE DDB1- and CUL4-associated factor 7 OS=Mus musculus GN=Dcaf7 PE=2 SV=1	1	9	9	9	24.5584	24.3673	21.3154	26.2045	25.0833	25.5357	24.8875	24.8704	24.0029	25.646	25.3973	25.4872	24.9142	24.761	24.3712	24.9903	24.4	23.5131	0.537793	0.482406	0.171372	0.871635	-0.209616	0.848171	-0.747409	0.146191	24706000	21641000		77327000	35549000	48643000	31037000	3.06707e+07	16811350	52507000	44192000	47035000	31617000	2.84317e+07	21700000
Q80TA1	Q80TA1	Ethanolaminephosphotransferase 1	Ept1	>sp|Q80TA1|EPT1_MOUSE Ethanolaminephosphotransferase 1 OS=Mus musculus GN=Ept1 PE=2 SV=3	1	2	2	2	23.8102	23.7593	23.5051	20.824	20.404	23.4028	24.301	23.7926	24.8138	20.7458	20.4137	24.8627	24.0096	23.5301	24.2329	24.3682	23.9589	24.4676	0.537382	0.619272	1.30666	0.209293	1.64733	0.123422	1.10995	0.393334	1.47087e+07	1.41993e+07	11905400			11090000	20670000	14531000	2.94913e+07			30509000	16889000	12113800	19717000
Q9CQM5	Q9CQM5	Thioredoxin domain-containing protein 17	Txndc17	>sp|Q9CQM5|TXD17_MOUSE Thioredoxin domain-containing protein 17 OS=Mus musculus GN=Txndc17 PE=1 SV=1	1	7	7	7	25.776	26.2989	26.089	26.4002	27.2232	25.404	26.2589	26.1322	26.3108	27.8137	27.6745	26.2253	25.8042	26.0883	25.904	27.1596	27.4521	28.008	0.537323	0.21742	-0.26643	0.499901	1.34135	0.0128772	0.804029	0.149197	57457000	8.25597e+07	7.13783e+07	88566000	156680000	44399000	8.03007e+07	73550000	8.32397e+07	235910000	214210000	78454000	58590000	71343000	62788500
Q9QZS8;Q9QZK2	Q9QZS8	SH2 domain-containing protein 3C	Sh2d3c	>sp|Q9QZS8|SH2D3_MOUSE SH2 domain-containing protein 3C OS=Mus musculus GN=Sh2d3c PE=1 SV=1	2	6	6	6	20.5517	20.6933	21.3154	23.4435	22.6731	20.7853	24.8919	20.5767	21.0697	23.2353	23.098	19.8119	23.1411	20.6538	21.0702	23.5643	20.7346	21.5729	0.536869	0.576236	0.044656	0.960803	0.380197	0.686641	-0.156672	0.905988				11408000	6687700		31131300			9874700	8978100	920420	9.25063e+06
P97496	P97496	SWI/SNF complex subunit SMARCC1	Smarcc1	>sp|P97496|SMRC1_MOUSE SWI/SNF complex subunit SMARCC1 OS=Mus musculus GN=Smarcc1 PE=1 SV=2	1	30	20	20	25.8269	26.822	26.1922	26.4761	26.3771	25.9507	26.5967	27.0458	26.6299	26.7483	26.8327	27.0114	25.9907	26.6797	24.4575	26.9336	27.3456	26.9241	0.536601	0.00942077	-0.56488	0.279428	0.793605	0.012001	0.257004	0.119555	59522000	1.18637e+08	7.66747e+07	93350000	87154000	64856000	1.01484e+08	1.38547e+08	1.03847e+08	112730000	119520000	135280000	66678000	1.07495e+08	23038000
Q9JL25	Q9JL25	Regulator of G-protein signaling 1	Rgs1	>sp|Q9JL25|RGS1_MOUSE Regulator of G-protein signaling 1 OS=Mus musculus GN=Rgs1 PE=2 SV=2	1	9	9	9	25.0638	23.7558	24.0662	25.1929	24.5021	24.452	24.395	23.8438	24.2862	25.645	25.5856	26.4819	24.5333	23.5476	23.3558	23.3489	20.7346	21.5729	0.534144	0.284746	-0.693225	0.133803	-2.61999	0.00340321	-3.15414	0.00521575	35071000	1.41645e+07	17565000	38354000	23761000	22950000	2.20613e+07	1.50553e+07	20459000	52472000	50354000	93723000	2.42803e+07	12261000	10735000
Q8C407	Q8C407	Protein YIPF4	Yipf4	>sp|Q8C407|YIPF4_MOUSE Protein YIPF4 OS=Mus musculus GN=Yipf4 PE=2 SV=1	1	1	1	1	22.7805	22.3247	23.0199	21.4813	25.0466	22.5882	22.8912	22.9157	23.6396	23.9328	25.011	22.0489	22.6496	23.1613	23.5898	22.7875	23.3379	23.8066	0.533005	0.425129	0.260044	0.733117	0.437126	0.571495	-0.0958793	0.885547	7.20443e+06	5.25303e+06	8.50503e+06	2927600	34656000	6305800	7779250	7.91247e+06	13069000	16014000	33811000	4338800	6579700	9380950	12625500
Q99L45	Q99L45	Eukaryotic translation initiation factor 2 subunit 2	Eif2s2	>sp|Q99L45|IF2B_MOUSE Eukaryotic translation initiation factor 2 subunit 2 OS=Mus musculus GN=Eif2s2 PE=1 SV=1	1	19	19	19	28.3029	28.616	28.6192	29.0121	28.9842	28.8379	28.9481	29.3356	28.9437	29.369	29.4519	29.5108	28.4913	28.9579	28.3917	29.2161	29.2887	29.3107	0.531105	0.00542524	-0.115101	0.578389	0.543102	0.0122889	0.0119974	0.938925	3.31147e+08	4.11413e+08	4.12317e+08	541410000	531030000	479820000	5.17913e+08	6.77473e+08	516310000	693330000	734330000	764950000	3.77347e+08	5.21427e+08	352165000
Q80U28	Q80U28	MAP kinase-activating death domain protein	Madd	>sp|Q80U28|MADD_MOUSE MAP kinase-activating death domain protein OS=Mus musculus GN=Madd PE=1 SV=2	1	11	11	11	24.7512	20.6933	21.3154	24.2104	24.0611	24.7426	24.5286	20.5767	24.5668	24.071	24.7281	24.4876	24.3073	20.6538	21.0702	24.7312	20.7346	24.5208	0.530809	0.602572	-1.28522	0.362067	0.033184	0.981412	-0.497625	0.709549	28240000			19411000	17503000	28071000	2.42023e+07		24851000	17623000	27791000	23523000	2.07603e+07
Q9ER81	Q9ER81	Torsin-1A-interacting protein 2, isoform IFRG15	Tor1aip2	>sp|Q9ER81|IFG15_MOUSE Torsin-1A-interacting protein 2, isoform IFRG15 OS=Mus musculus GN=Tor1aip2 PE=2 SV=1	1	4	4	4	21.9459	22.5483	21.3154	20.824	20.404	23.0771	22.621	23.0504	21.7926	20.7458	22.9659	22.1234	22.0882	22.8243	21.0702	22.9952	23.4342	21.5729	0.530739	0.35647	0.308459	0.671901	0.98164	0.212321	0.4509	0.50136	4039800	6.13347e+06				8849100	6.45057e+06	8.68667e+06	3632700		8192800	4568900	4.45883e+06	7.42687e+06
Q6DFW4	Q6DFW4	Nucleolar protein 58	Nop58	>sp|Q6DFW4|NOP58_MOUSE Nucleolar protein 58 OS=Mus musculus GN=Nop58 PE=1 SV=1	1	26	26	26	29.1901	29.2569	28.9011	28.9418	29.1398	28.5816	29.8585	29.8588	29.4782	29.3298	29.3639	29.3037	29.1861	29.2579	28.732	30.1455	29.751	29.5842	0.530264	0.00477243	0.0568011	0.766176	0.825018	0.00288643	0.294754	0.164161	612490000	641500000	5.01303e+08	515630000	591510000	401720000	9.73433e+08	973650000	747860000	674750000	690890000	662660000	6.10807e+08	641940000	445870000
Q9DBT5	Q9DBT5	AMP deaminase 2	Ampd2	>sp|Q9DBT5|AMPD2_MOUSE AMP deaminase 2 OS=Mus musculus GN=Ampd2 PE=1 SV=1	1	15	15	15	24.9676	25.615	25.7326	25.7227	25.8415	25.9048	26.0372	26.2998	25.7321	26.0457	26.4728	26.3665	25.3031	25.8145	25.2052	26.0771	26.2831	25.8137	0.528278	0.0140634	-0.189777	0.451269	0.427254	0.0955048	-0.101024	0.603009	3.28097e+07	5.13897e+07	5.57567e+07	55374000	60126000	62825000	6.88607e+07	82607000	5.57343e+07	69269000	93131000	86516000	4.13987e+07	5.90107e+07	3.86843e+07
Q78JW9	Q78JW9	Ubiquitin domain-containing protein UBFD1	Ubfd1	>sp|Q78JW9|UBFD1_MOUSE Ubiquitin domain-containing protein UBFD1 OS=Mus musculus GN=Ubfd1 PE=1 SV=2	1	8	8	8	23.8602	24.0166	23.9123	25.0597	24.9308	24.2935	24.431	24.409	24.1907	25.327	24.9811	25.9039	24.0316	23.8302	24.431	25.0688	24.4055	25.131	0.528275	0.155276	-0.247941	0.48364	0.522935	0.178254	-0.00534057	0.99023	15228000	16971000	1.57877e+07	34972000	31982000	20563000	22619000	22276000	1.91484e+07	42090000	33118000	62785000	1.71483e+07	1.49143e+07	22617850
Q63850	Q63850	Nuclear pore glycoprotein p62	Nup62	>sp|Q63850|NUP62_MOUSE Nuclear pore glycoprotein p62 OS=Mus musculus GN=Nup62 PE=1 SV=2	1	10	10	10	25.8998	26.723	23.0635	26.3667	25.9852	25.6064	26.3638	26.5833	25.1634	25.9761	26.3203	26.4072	25.9692	26.6586	25.2206	26.5726	26.8401	25.814	0.528254	0.378324	0.342037	0.691254	0.801454	0.352982	0.273201	0.482186	6.26077e+07	1.10767e+08	8765900	86528000	66424000	51086000	8.63537e+07	1.00546e+08	3.75797e+07	66004000	83793000	88995000	6.56893e+07	105935000	39099000
Q9WTQ8	Q9WTQ8	Mitochondrial import inner membrane translocase subunit Tim23	Timm23	>sp|Q9WTQ8|TIM23_MOUSE Mitochondrial import inner membrane translocase subunit Tim23 OS=Mus musculus GN=Timm23 PE=2 SV=1	1	6	6	6	24.758	24.7822	24.8772	24.0206	25.9448	23.7636	25.3159	25.1283	25.5631	24.6888	25.7082	24.911	25.1533	24.6572	25.1914	25.9006	25.6125	25.1558	0.528146	0.162498	0.309553	0.532085	0.86523	0.113767	0.337084	0.254704	28373000	28853000	30815500	17019000	64589000	14242000	4.17687e+07	3.66747e+07	4.95753e+07	27043000	54821000	31548000	3.73163e+07	26458000	38314500
Q9R0B9	Q9R0B9	Procollagen-lysine,2-oxoglutarate 5-dioxygenase 2	Plod2	>sp|Q9R0B9|PLOD2_MOUSE Procollagen-lysine,2-oxoglutarate 5-dioxygenase 2 OS=Mus musculus GN=Plod2 PE=1 SV=2	1	13	13	13	24.1337	23.1763	24.0163	23.3519	23.5519	24.6941	24.6856	23.4376	23.6844	24.6684	25.0127	24.6043	24.2724	23.8062	23.515	24.1985	23.3671	22.9845	0.528142	0.158315	0.0437869	0.908683	-0.304033	0.484568	-0.832175	0.103229	1.84067e+07	9479300	16968400	10706000	12298000	27143000	2.69843e+07	1.13613e+07	13481000	26665000	33852000	25506000	2.02637e+07	14668000	11987000
Q14C51	Q14C51	Pentatricopeptide repeat domain-containing protein 3, mitochondrial	Ptcd3	>sp|Q14C51|PTCD3_MOUSE Pentatricopeptide repeat domain-containing protein 3, mitochondrial OS=Mus musculus GN=Ptcd3 PE=2 SV=2	1	14	14	14	23.8326	25.1806	24.0153	24.6445	24.0569	23.5517	24.1473	24.8608	24.3812	24.9139	25.7204	24.4264	23.5282	25.0585	24.3924	24.5438	25.2987	24.5924	0.52809	0.145238	0.1128	0.812795	0.598031	0.168655	0.069941	0.856348	1.4939e+07	3.80287e+07	16956000	26226000	17452000	12296000	18581000	3.04683e+07	21850500	31611000	55286000	22547000	1.20977e+07	3.49437e+07	22021500
P19253	P19253	60S ribosomal protein L13a	Rpl13a	>sp|P19253|RL13A_MOUSE 60S ribosomal protein L13a OS=Mus musculus GN=Rpl13a PE=1 SV=4	1	11	11	11	28.8727	28.5438	29.5298	31.5381	30.575	30.9316	29.7811	29.3826	29.9417	31.6538	30.6652	31.7316	29.2116	29.0868	28.9547	30.0469	29.226	30.4441	0.527503	0.426046	-0.91413	0.243375	-0.0928181	0.905422	-0.620321	0.364159	4.91517e+08	391340000	7.75113e+08	3118200000	1599500000	2048000000	9.22603e+08	699890000	1.03119e+09	3378700000	1702700000	3565900000	6.21683e+08	5.70173e+08	520260000
Q8BVI5	Q8BVI5	Syntaxin-16	Stx16	>sp|Q8BVI5|STX16_MOUSE Syntaxin-16 OS=Mus musculus GN=Stx16 PE=1 SV=3	1	1	1	1	21.32	20.6933	21.3154	20.824	23.5237	20.7853	21.3556	21.7478	21.0697	21.1464	24.3332	21.9708	20.6656	21.981	21.0702	21.4954	21.5836	21.5729	0.526956	0.445835	-0.171388	0.810611	0.140323	0.832742	-0.386633	0.613628	2.61797e+06				12060000		2683300	3521700		2321100	21136000	4110300	1.66327e+06	4139350
Q8CG76	Q8CG76	Aflatoxin B1 aldehyde reductase member 2	Akr7a2	>sp|Q8CG76|ARK72_MOUSE Aflatoxin B1 aldehyde reductase member 2 OS=Mus musculus GN=Akr7a2 PE=1 SV=3	1	7	7	7	20.5517	20.6933	22.9749	24.5804	22.6164	24.5047	24.1717	20.5767	21.0697	23.996	24.0408	25.2266	24.4338	20.6538	24.1348	20.4608	23.8181	24.3572	0.526711	0.628012	0.420597	0.759029	0.225147	0.86946	-0.301564	0.833447			8243700	25087000	6429900	23804000	18898000			16731000	17259000	39260000	22662500		18420500
P05627	P05627	Transcription factor AP-1	Jun	>sp|P05627|JUN_MOUSE Transcription factor AP-1 OS=Mus musculus GN=Jun PE=1 SV=3	1	2	1	1	20.5517	20.6933	21.3154	20.824	20.404	20.7853	20.2396	21.9343	21.0697	21.1472	21.575	21.7674	20.4021	21.6667	21.0702	20.4608	22.2253	21.5729	0.526602	0.0913119	0.284055	0.380239	0.657353	0.131868	0.130751	0.800912								4007600		2322500	3124100	3569800		3329200
Q9QYI6	Q9QYI6	DnaJ homolog subfamily B member 9	Dnajb9	>sp|Q9QYI6|DNJB9_MOUSE DnaJ homolog subfamily B member 9 OS=Mus musculus GN=Dnajb9 PE=1 SV=2	1	4	4	4	22.3511	20.6933	21.3154	21.9145	21.9878	22.0308	22.4419	21.4164	21.0697	23.2086	22.306	23.0026	22.3476	20.6538	21.0702	22.3103	20.9323	22.7072	0.525395	0.245282	-0.358285	0.489576	0.267797	0.611689	-0.257599	0.689327	5.34987e+06			3953000	4158900	4284900	5.69763e+06	2798900		9693900	5185200	8403500	5.33697e+06
Q62311	Q62311	Transcription initiation factor TFIID subunit 6	Taf6	>sp|Q62311|TAF6_MOUSE Transcription initiation factor TFIID subunit 6 OS=Mus musculus GN=Taf6 PE=2 SV=1	1	4	4	4	24.2684	22.5835	22.451	24.2614	24.0277	23.7533	24.5867	22.4775	23.4944	23.5691	25.5505	24.8193	24.5063	22.2375	26.1387	24.0207	22.9235	24.2215	0.525377	0.374202	0.736592	0.435601	0.164342	0.778147	-0.361035	0.628085	2.02077e+07	6.28507e+06	5733600	20110000	17103000	14140000	25196000	5.83997e+06	1.18177e+07	12445000	49145000	29605000	2.38303e+07	4.94477e+06	73880000
Q923B1	Q923B1	Lariat debranching enzyme	Dbr1	>sp|Q923B1|DBR1_MOUSE Lariat debranching enzyme OS=Mus musculus GN=Dbr1 PE=1 SV=2	1	7	7	7	24.0378	23.9237	21.3154	20.824	23.8457	23.7343	23.8226	24.2621	21.0697	23.6005	24.3642	23.7118	23.5484	24.0424	24.5273	23.7327	23.7735	24.4633	0.524987	0.514766	1.09256	0.261801	1.04302	0.279325	0.518028	0.508069	17223000	1.59127e+07			15075000	13955000	1.48357e+07	2.01197e+07		12719000	21595000	13739000	1.2268e+07	17278000	24180000
Q922J9	Q922J9	Fatty acyl-CoA reductase 1	Far1	>sp|Q922J9|FACR1_MOUSE Fatty acyl-CoA reductase 1 OS=Mus musculus GN=Far1 PE=1 SV=1	1	18	18	18	26.8636	26.6125	27.0827	27.4159	27.3408	26.7666	27.3273	27.1216	27.6544	27.9591	27.7237	27.4439	27.3429	26.9329	26.6747	28.0124	27.6026	27.7653	0.524645	0.015363	-0.0301759	0.899611	0.779771	0.00710652	0.255126	0.233962	122110000	1.02606e+08	1.42133e+08	179070000	169980000	114170000	1.68397e+08	1.46023e+08	211260000	260930000	221650000	182570000	1.70227e+08	128120000	1.07127e+08
P97304	P97304	DNA-directed RNA polymerases I and III subunit RPAC2	Polr1d	>sp|P97304|RPAC2_MOUSE DNA-directed RNA polymerases I and III subunit RPAC2 OS=Mus musculus GN=Polr1d PE=2 SV=1	1	4	4	4	20.5517	20.1672	23.196	23.6116	23.3124	21.89	20.2396	20.5767	24.171	23.9994	22.7887	24.0961	20.4021	20.6538	21.0702	20.4608	20.7346	21.5729	0.523795	0.596207	-1.41278	0.160751	-1.19875	0.232953	-1.72254	0.162247		1177400	9609150	12817000	10417000	3886500			18889000	16770000	7245900	17933000
Q810S1	Q810S1	Mitochondrial calcium uniporter regulatory subunit MCUb	Ccdc109b	>sp|Q810S1|MCUB_MOUSE Calcium uniporter regulatory subunit MCUb, mitochondrial OS=Mus musculus GN=Ccdc109b PE=1 SV=1	1	7	7	7	25.1239	25.7022	21.3154	25.2243	25.3657	25.5368	24.6348	25.1643	26.2202	24.8186	24.9283	25.6419	25.082	25.9253	29.6874	25.3739	25.5588	21.5729	0.52329	0.487734	2.18681	0.153156	-0.54291	0.69189	-1.0662	0.285283	3.65647e+07	5.45943e+07		39199000	43235000	48679000	26050000	37603000	78173000	29590000	31928000	52359000	3.55157e+07	6.37217e+07	864570000
O08600	O08600	Endonuclease G, mitochondrial	Endog	>sp|O08600|NUCG_MOUSE Endonuclease G, mitochondrial OS=Mus musculus GN=Endog PE=2 SV=1	1	6	6	6	21.9332	22.0635	21.3154	22.8517	22.1355	22.8238	22.7763	22.9725	21.0697	22.9202	22.3073	24.215	22.2677	21.5989	21.0702	22.8523	22.3364	21.5729	0.522977	0.301888	-0.541599	0.232998	0.0666968	0.879476	-0.456281	0.510464	4.00447e+06	4383050		7568900	4607200	7424400	7.18367e+06	8230000		7937000	5190100	19473000	5049300	3176300
P97351	P97351	40S ribosomal protein S3a	Rps3a	>sp|P97351|RS3A_MOUSE 40S ribosomal protein S3a OS=Mus musculus GN=Rps3a PE=1 SV=3	1	27	27	27	30.538	30.5623	30.9379	31.2591	30.884	30.7723	31.1621	31.5393	31.3211	31.334	31.2466	31.4837	30.6947	31.3064	31.072	31.4987	31.3925	31.9749	0.522213	0.00177402	0.198796	0.348997	0.796453	0.00510046	0.274241	0.0999333	1559000000	1585500000	2.05707e+09	2569900000	1981600000	1833900000	2.40287e+09	3120800000	2682800000	2707000000	2547800000	3002900000	1.73793e+09	2.65567e+09	2257400000
Q9JKR6	Q9JKR6	Hypoxia up-regulated protein 1	Hyou1	>sp|Q9JKR6|HYOU1_MOUSE Hypoxia up-regulated protein 1 OS=Mus musculus GN=Hyou1 PE=1 SV=1	1	54	54	54	31.8528	31.5203	30.6149	31.0499	30.953	30.3899	32.1324	32.1159	31.1367	31.2123	31.7698	31.1428	31.9616	32.0133	30.6459	32.0229	31.8123	30.8917	0.521546	0.109836	0.476818	0.31358	0.512184	0.239555	-0.00936236	0.980304	3.87847e+09	3.07993e+09	1.64433e+09	2223100000	2078700000	1406900000	4.70793e+09	4.65433e+09	2.36087e+09	2488000000	3661600000	2371000000	4182300000	4334700000	1680110000
Q689Z5	Q689Z5	Protein strawberry notch homolog 1	Sbno1	>sp|Q689Z5|SBNO1_MOUSE Protein strawberry notch homolog 1 OS=Mus musculus GN=Sbno1 PE=1 SV=2	1	20	20	18	25.0446	24.9461	24.49	24.8967	25.025	24.7725	25.5359	25.7113	25.419	25.0441	24.8984	25.6953	25.0859	25.0627	24.6507	25.5865	25.9185	25.0616	0.521519	0.00940704	0.0706404	0.661479	0.65976	0.0146627	0.138241	0.612601	34607000	3.23247e+07	23563000	31235000	34140000	28659000	4.86477e+07	5.49367e+07	44861000	34597000	31272000	54333000	35614000	35044000	26339500
Q9CRB2	Q9CRB2	H/ACA ribonucleoprotein complex subunit 2	Nhp2	>sp|Q9CRB2|NHP2_MOUSE H/ACA ribonucleoprotein complex subunit 2 OS=Mus musculus GN=Nhp2 PE=2 SV=1	1	7	7	7	24.3668	25.2294	24.9861	26.2955	26.1724	25.5222	24.9297	25.6646	25.2328	26.4396	26.8064	26.626	24.6841	25.1155	24.7949	25.2333	26.0805	25.7056	0.52114	0.261134	-0.563875	0.245978	0.244401	0.615962	-0.27674	0.593385	2.16333e+07	3.93373e+07	33233000	82361000	75627000	48188000	31959000	5.31883e+07	39430000	91016000	117360000	103570000	26956000	3.63513e+07	29108000
Q9Z2G9	Q9Z2G9	Oxidoreductase HTATIP2	Htatip2	>sp|Q9Z2G9|HTAI2_MOUSE Oxidoreductase HTATIP2 OS=Mus musculus GN=Htatip2 PE=1 SV=3	1	9	9	9	24.2212	24.5039	21.3154	25.0534	24.7723	25.5126	24.2631	24.1128	24.2255	24.8732	25.6784	25.3521	24.1989	24.48	21.0702	23.5062	23.9224	21.5729	0.521093	0.452723	-0.980096	0.420313	-1.22931	0.263739	-1.7504	0.0248851	1.95567e+07	23790000		34819000	28655000	47869000	20134000	18142000	19616000	30731000	53700000	42830000	19257000	23400000
P49312	P49312	Heterogeneous nuclear ribonucleoprotein A1;Heterogeneous nuclear ribonucleoprotein A1, N-terminally processed	Hnrnpa1	>sp|P49312|ROA1_MOUSE Heterogeneous nuclear ribonucleoprotein A1 OS=Mus musculus GN=Hnrnpa1 PE=1 SV=2	1	30	26	26	30.7677	31.422	30.7836	31.5611	31.3286	31.216	31.5202	31.889	30.8661	32.0217	31.8327	32.0723	30.8616	31.395	30.9795	31.9495	32.0362	31.687	0.520497	0.0465851	-0.101143	0.667216	0.711083	0.0117948	0.190586	0.516418	1828100000	2877100000	1848300000	3168400000	2696800000	2494400000	3.07977e+09	3.97697e+09	1957100000	4360000000	3824800000	4515600000	1951000000	2.82387e+09	2.11713e+09
Q8K2A7	Q8K2A7	Integrator complex subunit 10	Ints10	>sp|Q8K2A7|INT10_MOUSE Integrator complex subunit 10 OS=Mus musculus GN=Ints10 PE=1 SV=3	1	5	5	5	22.5811	22.4225	21.3154	20.824	22.236	22.7513	21.7792	22.3906	22.4665	22.9455	22.7123	22.9585	22.2879	22.6453	21.0702	22.1783	22.7384	21.5729	0.520362	0.182616	-0.020637	0.971497	0.141444	0.790181	-0.378919	0.306902	6274600	5621600			4939700	7060400	3599200	5.49863e+06	5795500	8077400	6871800	8150600	5120600	6559950
Q99NH0	Q99NH0	Ankyrin repeat domain-containing protein 17	Ankrd17	>sp|Q99NH0|ANR17_MOUSE Ankyrin repeat domain-containing protein 17 OS=Mus musculus GN=Ankrd17 PE=1 SV=2	1	20	19	19	28.0336	26.4485	29.9365	27.2822	27.6617	27.4159	28.226	28.3236	28.4629	28.1413	28.1216	28.623	28.082	27.5232	27.2129	28.5406	27.6657	28.4881	0.520033	0.309341	-0.190362	0.799243	0.435066	0.567449	-0.0849676	0.710044	2.74763e+08	91575000	1.02753e+09	163210000	212320000	179060000	313960000	3.35933e+08	3.69987e+08	296060000	292050000	413420000	2.84127e+08	192890000	155560000
Q91YT7	Q91YT7	YTH domain-containing family protein 2	Ythdf2	>sp|Q91YT7|YTHD2_MOUSE YTH domain-containing family protein 2 OS=Mus musculus GN=Ythdf2 PE=2 SV=1	1	15	15	9	26.2281	26.3207	26.4754	26.5916	26.5523	26.6655	26.9918	27.2983	26.8132	26.6359	26.9696	27.232	26.4402	26.9402	25.8761	27.226	27.2321	27.2105	0.517873	0.00176517	-0.053411	0.818992	0.75065	0.00013918	0.232777	0.162279	7.86017e+07	8.38137e+07	93302000	101130000	98407000	106440000	1.33457e+08	165050000	1.17913e+08	104280000	131420000	157630000	91055000	1.28767e+08	61586000
Q9DAM5	Q9DAM5	Mitochondrial thiamine pyrophosphate carrier	Slc25a19	>sp|Q9DAM5|TPC_MOUSE Mitochondrial thiamine pyrophosphate carrier OS=Mus musculus GN=Slc25a19 PE=2 SV=1	1	3	3	3	23.3382	20.6933	21.3154	23.4466	22.9942	24.0689	23.3337	23.374	21.0697	23.5267	23.6812	23.9729	23.4966	23.0163	21.0702	23.3006	23.5887	21.5729	0.516944	0.472184	-0.11509	0.905156	0.177948	0.848134	-0.338996	0.665232	1.06045e+07			11432000	8355100	17598000	10571800	10871000		12085000	13451000	16465000	11835300	8.48367e+06
Q7TMY8	Q7TMY8	E3 ubiquitin-protein ligase HUWE1	Huwe1	>sp|Q7TMY8|HUWE1_MOUSE E3 ubiquitin-protein ligase HUWE1 OS=Mus musculus GN=Huwe1 PE=1 SV=5	1	55	55	54	26.2271	26.2058	25.8621	26.3011	26.338	26.6492	26.863	26.5773	26.7077	26.2221	26.9752	27.3394	26.4846	25.3392	26.3349	27.2475	26.4395	27.3709	0.516896	0.0194499	-0.210992	0.475566	0.755419	0.0174162	0.238523	0.446984	78550000	77396000	6.09893e+07	82685000	84828000	105250000	1.22057e+08	1.00132e+08	1.09602e+08	78276000	131930000	169820000	9.38977e+07	42447000	84646000
Q8BGJ9	Q8BGJ9	Splicing factor U2AF 26 kDa subunit	U2af1l4	>sp|Q8BGJ9|U2AF4_MOUSE Splicing factor U2AF 26 kDa subunit OS=Mus musculus GN=U2af1l4 PE=1 SV=1	1	4	1	1	22.7911	20.6933	21.3154	24.9403	23.1374	22.482	22.4858	21.7935	21.0697	24.9552	23.3094	24.845	22.4149	21.6948	21.0702	22.5165	21.7944	21.5729	0.516529	0.57501	-0.833303	0.397952	-0.598661	0.531413	-1.11519	0.288846	7.25767e+06			32194000	9227000	5858100	5873600	3634900		32529000	10395000	30137000	5591700	3394600
Q8CI75	Q8CI75	DIS3-like exonuclease 2	Dis3l2	>sp|Q8CI75|DI3L2_MOUSE DIS3-like exonuclease 2 OS=Mus musculus GN=Dis3l2 PE=1 SV=1	1	14	14	14	23.9327	23.4374	22.9167	24.5301	24.4933	25.0489	24.0717	24.2911	24.7094	24.1638	24.9627	25.2485	23.4764	24.0444	24.8768	23.9628	23.6728	24.1264	0.514685	0.200101	0.0726906	0.8968	-0.139196	0.779481	-0.65388	0.0632149	1.60123e+07	11359900	7917750	24226000	23616000	34712000	17632000	2.05277e+07	27433000	18794000	32697000	39863000	11671000	1.73017e+07	30807000
Q61458	Q61458	Cyclin-H	Ccnh	>sp|Q61458|CCNH_MOUSE Cyclin-H OS=Mus musculus GN=Ccnh PE=2 SV=2	1	6	6	6	22.1211	22.1692	21.3154	22.3048	23.2104	22.931	22.7948	22.6252	21.0697	23.3167	22.8542	24.479	22.3231	22.0989	21.0702	22.8551	22.7427	21.5729	0.51462	0.351776	-0.511277	0.315249	0.0482266	0.922999	-0.466394	0.53352	4.56143e+06	4716250		5181000	9705900	7997000	7276300	6.46957e+06		10448000	7582300	23384000	5247200	4491800
P62264	P62264	40S ribosomal protein S14	Rps14	>sp|P62264|RS14_MOUSE 40S ribosomal protein S14 OS=Mus musculus GN=Rps14 PE=2 SV=3	1	12	12	12	29.6242	29.7214	30.4415	30.7594	30.3892	29.7418	30.3921	30.4554	30.7566	30.8786	30.7522	30.5243	30.0282	30.2147	30.4987	30.7544	30.2671	31.3355	0.513641	0.0344987	0.13428	0.666032	0.672726	0.0951836	0.159085	0.517539	8.27507e+08	885180000	1.45813e+09	1817600000	1406200000	897800000	1409100000	1.47223e+09	1.81413e+09	1974200000	1808600000	1544300000	1.09493e+09	1246000000	1.51713e+09
Q9D9Z5	Q9D9Z5	DET1- and DDB1-associated protein 1	Dda1	>sp|Q9D9Z5|DDA1_MOUSE DET1- and DDB1-associated protein 1 OS=Mus musculus GN=Dda1 PE=3 SV=1	1	4	4	4	20.5517	20.6933	23.5222	23.5505	22.6057	23.2143	23.3472	20.5767	23.273	23.642	22.8834	23.4953	20.4021	20.6538	21.0702	20.4608	22.8115	23.0754	0.513325	0.501304	-1.64757	0.0900418	-0.240383	0.815301	-0.753708	0.418824			12047000	12286000	6382600	9731700	10671000		10135900	13090000	7737100	11825000
A3KGF7	A3KGF7	1-phosphatidylinositol 4,5-bisphosphate phosphodiesterase beta-2	Plcb2	>sp|A3KGF7|PLCB2_MOUSE 1-phosphatidylinositol 4,5-bisphosphate phosphodiesterase beta-2 OS=Mus musculus GN=Plcb2 PE=2 SV=1	1	4	4	4	26.3428	26.3044	23.8977	20.824	20.404	20.7853	26.1482	26.1827	25.5978	20.7458	20.4137	22.5423	26.3195	26.575	27.2004	26.0886	27.6115	24.5667	0.512042	0.753984	3.60526	0.0693619	2.99589	0.134371	2.48384	0.190942	8.51067e+07	8.28707e+07	15629000				74367500	7.61673e+07	5.07816e+07			6108200	83745000	9.99673e+07	154220000
P30280	P30280	G1/S-specific cyclin-D2	Ccnd2	>sp|P30280|CCND2_MOUSE G1/S-specific cyclin-D2 OS=Mus musculus GN=Ccnd2 PE=2 SV=1	1	5	5	5	23.0254	22.5801	23.1973	23.9412	23.3697	23.911	23.0179	23.2999	23.9604	24.2703	23.7594	24.7809	23.1841	22.9842	24.3022	24.7103	24.7005	25.4368	0.510685	0.162662	0.15274	0.722786	1.61177	0.0025754	1.10109	0.0328992	8537800	6270100	9.61797e+06	16107000	10839000	15773000	8.49313e+06	1.03268e+07	1.63225e+07	20235000	14200000	28827000	9530600	8297200	20687000
P62717	P62717	60S ribosomal protein L18a	Rpl18a	>sp|P62717|RL18A_MOUSE 60S ribosomal protein L18a OS=Mus musculus GN=Rpl18a PE=1 SV=1	1	15	15	15	28.3717	29.3861	28.6563	30.059	30.5502	30.121	29.2786	29.9118	29.3049	30.5245	30.9121	30.2763	28.7265	29.708	28.1899	29.6665	30.0965	29.801	0.510645	0.279478	-0.649263	0.312423	0.330594	0.550566	-0.180051	0.66923	347330000	7.01617e+08	4.23053e+08	1118600000	1572300000	1167700000	651250000	1.01009e+09	6.63233e+08	1544500000	2020500000	1300400000	444160000	8.77013e+08	3.06197e+08
Q9CR57	Q9CR57	60S ribosomal protein L14	Rpl14	>sp|Q9CR57|RL14_MOUSE 60S ribosomal protein L14 OS=Mus musculus GN=Rpl14 PE=1 SV=3	1	10	10	10	30.3566	29.5948	30.656	31.0984	30.5552	31.0068	31.1861	30.4089	30.9657	31.4392	31.1486	31.1796	30.8048	30.0323	30.0619	31.4653	30.413	31.2458	0.510025	0.0817994	-0.244974	0.522381	0.496765	0.239116	-0.0132597	0.965581	1374800000	8.10797e+08	1.69193e+09	2299100000	1577700000	2157600000	2.44317e+09	1.42553e+09	2.09697e+09	2911600000	2380400000	2432100000	1.87567e+09	1.09802e+09	1120840000
Q9R0Q4	Q9R0Q4	Mortality factor 4-like protein 2	Morf4l2	>sp|Q9R0Q4|MO4L2_MOUSE Mortality factor 4-like protein 2 OS=Mus musculus GN=Morf4l2 PE=2 SV=1	1	6	4	4	22.5069	23.6881	21.3154	23.9568	23.331	23.2153	23.7778	23.7099	21.0697	24.0626	24.2928	24.1587	22.9756	22.7962	23.1958	24.5647	24.3196	24.686	0.509677	0.439641	-0.0130218	0.982708	1.52121	0.0340743	1.01154	0.208791	5959900	13515000		16282000	10552000	9738400	14382000	13720700		17521000	20553000	18728000	8247850	7283550	9608100
P51410	P51410	60S ribosomal protein L9	Rpl9	>sp|P51410|RL9_MOUSE 60S ribosomal protein L9 OS=Mus musculus GN=Rpl9 PE=1 SV=2	1	16	16	16	29.658	30.3527	29.262	30.4466	30.4368	29.8831	30.459	30.6611	29.8061	30.5581	30.9414	30.6713	29.9842	30.2962	29.1426	30.7385	30.902	30.0058	0.509649	0.0719262	-0.198878	0.606205	0.542254	0.157714	0.0326047	0.91412	8.47123e+08	1371100000	6.43763e+08	1463300000	1453400000	990190000	1.47593e+09	1.69787e+09	9.38723e+08	1580900000	2062000000	1710000000	1062010000	1.31843e+09	592650000
Q9CWU9	Q9CWU9	Nucleoporin Nup37	Nup37	>sp|Q9CWU9|NUP37_MOUSE Nucleoporin Nup37 OS=Mus musculus GN=Nup37 PE=2 SV=2	1	7	7	7	25.4409	25.095	21.3154	25.7667	26.0513	25.2319	25.3232	24.6263	24.3274	25.9325	25.836	25.9101	25.671	24.9985	21.4441	25.6436	25.2479	21.5729	0.509041	0.523425	-0.77901	0.582901	-0.662089	0.638098	-1.17113	0.255716	45547000	35839000		57087000	69540000	39406000	4.19787e+07	2.58973e+07	21051000	64040000	59899000	63055000	53423000	3.35187e+07	2853200
Q9R1Q9	Q9R1Q9	V-type proton ATPase subunit S1	Atp6ap1	>sp|Q9R1Q9|VAS1_MOUSE V-type proton ATPase subunit S1 OS=Mus musculus GN=Atp6ap1 PE=1 SV=1	1	3	3	3	22.8588	22.2784	21.6281	21.9866	22.7819	21.9075	23.0276	22.8339	21.0697	23.1244	23.4751	22.9633	20.4021	23.0107	21.0702	23.2097	22.8504	21.5729	0.508776	0.234262	-0.745899	0.247762	0.304087	0.511542	-0.204688	0.744432	7.60673e+06	5087000	3241100	4155500	7211900	3933900	8.55067e+06	7476550		9143800	11660000	8178100		8451100
Q8BM39	Q8BM39	Pre-mRNA-splicing factor 18	Prpf18	>sp|Q8BM39|PRP18_MOUSE Pre-mRNA-splicing factor 18 OS=Mus musculus GN=Prpf18 PE=2 SV=1	1	5	5	5	23.307	23.0575	23.7063	24.3005	24.4463	24.3303	23.5563	24.0832	23.8217	25.416	24.3359	24.9748	23.2634	23.1664	23.9474	23.5018	23.1026	23.4255	0.506634	0.207428	-0.398941	0.336676	-0.514665	0.196737	-1.0213	0.0494746	10378100	8.72977e+06	13687000	20663000	22859000	21093000	12335000	17772800	1.48264e+07	44769000	21175000	32973000	1.00687e+07	9414200	16176000
O88286	O88286	Protein Wiz	Wiz	>sp|O88286|WIZ_MOUSE Protein Wiz OS=Mus musculus GN=Wiz PE=1 SV=2	1	7	7	7	22.3765	22.5098	23.9027	22.7689	23.5859	22.5635	23.0028	23.2805	23.9659	23.4975	23.6217	23.3776	22.5311	23.7314	24.4238	23.0196	22.492	24.2199	0.506418	0.112917	0.610836	0.2823	0.292601	0.581233	-0.213816	0.598053	5.44513e+06	5.97227e+06	1.56832e+07	7147200	12591000	6198700	8.40503e+06	10189200	16385000	11843000	12907000	10898000	6060800	13927000	2.25057e+07
Q62448	Q62448	Eukaryotic translation initiation factor 4 gamma 2	Eif4g2	>sp|Q62448|IF4G2_MOUSE Eukaryotic translation initiation factor 4 gamma 2 OS=Mus musculus GN=Eif4g2 PE=1 SV=2	1	32	32	32	27.5059	27.7339	27.6407	27.6096	27.7555	27.5178	28.1298	28.2136	28.277	27.9163	28.0897	28.1726	27.8165	28.0132	27.5161	28.4448	28.4119	28.3981	0.505934	1.82155e-05	0.154667	0.215217	0.791034	4.86043e-06	0.285101	0.00670744	1.90593e+08	2.23223e+08	209250000	204800000	226590000	192170000	2.93717e+08	3.11273e+08	3.25253e+08	253310000	285660000	302540000	2.36367e+08	2.70903e+08	1.91939e+08
A2BE28	A2BE28	Ribosomal biogenesis protein LAS1L	Las1l	>sp|A2BE28|LAS1L_MOUSE Ribosomal biogenesis protein LAS1L OS=Mus musculus GN=Las1l PE=1 SV=1	1	14	14	14	24.8766	24.8852	24.7447	25.2024	25.5251	25.097	25.2658	25.6782	24.9828	25.8675	25.6122	25.9548	24.7769	25.0126	24.4831	25.7719	25.6241	26.0556	0.505074	0.0242375	-0.297631	0.174164	0.762011	0.00492049	0.256937	0.313284	3.08043e+07	30988000	2.81117e+07	38608000	48285000	35888000	4.03427e+07	53691000	33157000	61222000	51292000	65041000	2.87467e+07	3.38477e+07	23451000
Q8C6B9	Q8C6B9	Active regulator of SIRT1	Rps19bp1	>sp|Q8C6B9|AROS_MOUSE Active regulator of SIRT1 OS=Mus musculus GN=Rps19bp1 PE=1 SV=1	1	7	7	7	22.8903	23.1042	23.7203	22.3617	23.689	22.7168	23.2353	22.8902	23.968	24.4819	23.997	22.9355	22.639	22.56	21.0702	23.8591	23.7353	24.9347	0.504269	0.176849	-0.99065	0.0706425	1.09597	0.0313868	0.591701	0.243197	7774500	9016600	13820000	5389600	13524000	6893500	9.87437e+06	7.77403e+06	1.64097e+07	23431000	16742000	8021800	6531700	6183600
Q8K1Z0	Q8K1Z0	Ubiquinone biosynthesis protein COQ9, mitochondrial	Coq9	>sp|Q8K1Z0|COQ9_MOUSE Ubiquinone biosynthesis protein COQ9, mitochondrial OS=Mus musculus GN=Coq9 PE=1 SV=1	1	6	6	6	24.3052	23.9495	21.3154	24.4036	24.2947	24.4133	23.9844	23.7486	25.005	24.5371	24.0362	24.3946	23.948	23.8289	21.0702	23.9779	23.7555	21.5729	0.504029	0.36513	-0.831265	0.412351	-0.678215	0.468542	-1.18224	0.0772118	2.07303e+07	16200000		22193000	20579000	22343000	1.65967e+07	1.40947e+07	33672000	24344000	17203000	22055000	16183000	1.49013e+07
Biognosys1	Biognosys1			>sp|Biognosys1|iRT1 Kit Fusion	1	1	1	1	20.5517	20.6933	25.291	20.824	28.6384	29.7798	20.2396	20.5767	20.251	29.7796	28.72	29.2339	20.4021	18.5141	21.0702	20.4608	20.7346	20.7628	0.503753	0.852151	-4.3009	0.138178	-3.64365	0.191722	-4.1474	0.198205			41054000		417850000	921780000			1247800	921600000	442170000	631350000		374380
P60229	P60229	Eukaryotic translation initiation factor 3 subunit E	Eif3e	>sp|P60229|EIF3E_MOUSE Eukaryotic translation initiation factor 3 subunit E OS=Mus musculus GN=Eif3e PE=1 SV=1	1	27	27	27	28.5478	28.8487	28.9148	28.909	29.2696	28.4632	29.2801	29.4862	28.9459	29.4664	29.3796	29.4164	28.7194	29.2912	28.7027	29.4951	29.4044	29.3441	0.503573	0.00580875	0.0789232	0.724105	0.589012	0.0122448	0.0854393	0.512245	3.92407e+08	4.83427e+08	5.06093e+08	504040000	647200000	370060000	6.51897e+08	7.52003e+08	517120000	741770000	698450000	716510000	4.41987e+08	6.56957e+08	4.36883e+08
Q3UMQ8	Q3UMQ8	H/ACA ribonucleoprotein complex non-core subunit NAF1	Naf1	>sp|Q3UMQ8|NAF1_MOUSE H/ACA ribonucleoprotein complex non-core subunit NAF1 OS=Mus musculus GN=Naf1 PE=1 SV=2	1	3	3	3	20.7111	22.072	21.3154	21.9899	22.1307	21.0891	22.3726	22.5901	21.2888	22.0344	22.337	21.6979	20.849	20.926	21.437	23.4372	22.8123	21.5729	0.50207	0.140805	-0.480709	0.241757	1.05606	0.0749914	0.553993	0.269079	1716600	4408850		4165000	4592100	2230800	5430400	6.31373e+06	2561900	4295400	5297800	3401800	1888800	1992300	2839000
Q99J27	Q99J27	Acetyl-coenzyme A transporter 1	Slc33a1	>sp|Q99J27|ACATN_MOUSE Acetyl-coenzyme A transporter 1 OS=Mus musculus GN=Slc33a1 PE=1 SV=1	1	3	3	3	23.1015	23.39	21.3154	22.8638	22.4847	22.4908	23.0968	23.3724	23.473	22.7683	22.8801	23.0655	23.1982	23.5648	23.9245	23.6638	23.904	23.6023	0.501628	0.143322	0.954805	0.0734724	1.11567	0.0378719	0.614037	0.00958007	9.00003e+06	1.09926e+07		7633000	5869200	5894000	8970900	1.08591e+07	11643500	7143800	7719500	8778200	9624000	1.24087e+07	15922000
Q8C1E7	Q8C1E7	Transmembrane protein 120A	Tmem120a	>sp|Q8C1E7|T120A_MOUSE Transmembrane protein 120A OS=Mus musculus GN=Tmem120a PE=2 SV=1	1	4	4	4	22.5709	23.132	21.3154	23.2122	23.8235	23.2758	22.3216	23.1241	22.9889	24.0759	23.7777	24.0493	22.3922	23.5501	21.0702	22.7803	22.9246	21.5729	0.50129	0.295703	-0.550829	0.456624	-0.462381	0.458572	-0.96367	0.096467	6230300	9.19247e+06		9717800	14845000	10156000	5241850	9.14243e+06	8324200	17684000	14381000	17360000	5504500	12282300
Q8VHL1	Q8VHL1	Histone-lysine N-methyltransferase SETD7	Setd7	>sp|Q8VHL1|SETD7_MOUSE Histone-lysine N-methyltransferase SETD7 OS=Mus musculus GN=Setd7 PE=2 SV=2	1	4	4	4	23.407	24.1689	23.4877	24.6453	24.2636	20.1696	23.2323	23.9492	24.0214	24.026	24.4046	23.5157	24.0257	23.6292	24.3446	23.3817	23.4029	23.495	0.501155	0.482916	0.642785	0.534773	0.0694652	0.945232	-0.43169	0.12839	11123000	1.88613e+07	11762900	26241000	20140000	1179400	9854100	1.61963e+07	17028500	17082000	22208000	11993000	1.70783e+07	12974500	21304000
Q9CX97	Q9CX97	WD repeat-containing protein 55	Wdr55	>sp|Q9CX97|WDR55_MOUSE WD repeat-containing protein 55 OS=Mus musculus GN=Wdr55 PE=2 SV=2	1	3	3	3	20.5517	23.635	23.6786	23.6546	23.6465	20.7853	20.2396	24.375	23.8195	23.2631	23.6538	23.6066	20.4021	23.4357	21.0702	24.4163	24.5968	25.4778	0.500985	0.578243	-1.02264	0.384166	2.17171	0.0555402	1.67072	0.108295		13027300	13427000	13205000	13131000			2.17567e+07	14804000	10067000	13198000	12773000		11346000
P57080	P57080	Ubiquitin carboxyl-terminal hydrolase 25	Usp25	>sp|P57080|UBP25_MOUSE Ubiquitin carboxyl-terminal hydrolase 25 OS=Mus musculus GN=Usp25 PE=1 SV=2	1	21	21	21	25.8549	25.6228	25.0407	25.6961	25.6328	25.7459	25.8974	25.8394	26.6652	25.8157	26.2162	26.1641	26.2084	26.1224	26.012	26.0424	25.7578	26.2849	0.500815	0.0177273	0.515402	0.0216091	0.429487	0.0667455	-0.0713286	0.753224	6.06877e+07	51668000	3.45147e+07	54362000	52029000	56271000	6.25027e+07	60040000	106424000	59059000	77961000	75192000	7.75357e+07	7.30523e+07	6.76697e+07
P47802	P47802	Metaxin-1	Mtx1	>sp|P47802|MTX1_MOUSE Metaxin-1 OS=Mus musculus GN=Mtx1 PE=1 SV=1	1	11	11	11	23.9054	24.4142	24.4255	25.1242	25.784	25.0545	24.4052	24.9393	24.9677	26.0211	25.4216	25.9505	24.2794	24.8667	24.4269	24.4522	24.3573	25.4357	0.499637	0.212562	-0.260281	0.550576	-0.0362233	0.9392	-0.53586	0.262762	15712000	22356000	22532000	36570000	57776000	34847000	22217000	3.21727e+07	3.28117e+07	68098000	44944000	64847000	20362000	3.05927e+07	2.25547e+07
Q9WV96	Q9WV96	Mitochondrial import inner membrane translocase subunit Tim10 B	Timm10b	>sp|Q9WV96|T10B_MOUSE Mitochondrial import inner membrane translocase subunit Tim10 B OS=Mus musculus GN=Timm10b PE=3 SV=1	1	3	3	3	20.5517	20.6933	21.3154	21.7646	21.565	22.1196	20.2396	20.5767	21.0697	22.9037	23.379	22.8347	20.4021	20.6538	21.0702	20.4608	20.7346	21.5729	0.498985	0.431521	-0.626224	0.150478	-0.412192	0.366343	-0.911177	0.314719				3562900	3102400	4556900				7846800	10909000	7480500
O35134	O35134	DNA-directed RNA polymerase I subunit RPA1	Polr1a	>sp|O35134|RPA1_MOUSE DNA-directed RNA polymerase I subunit RPA1 OS=Mus musculus GN=Polr1a PE=1 SV=2	1	19	19	19	24.2341	25.2011	24.4975	25.9221	24.5942	24.6595	24.9594	24.4689	25.0375	25.9331	25.7005	26.001	24.5523	24.5414	24.0107	25.8372	25.1841	25.1291	0.49867	0.190976	-0.483281	0.249102	0.532054	0.220348	0.0333839	0.935588	1.97323e+07	3.85728e+07	2.36857e+07	63583000	25327000	26500000	3.26223e+07	2.32203e+07	3.44387e+07	64069000	54530000	67157000	2.46027e+07	24416500	1.69023e+07
Q8BYL4	Q8BYL4	Tyrosine--tRNA ligase, mitochondrial	Yars2	>sp|Q8BYL4|SYYM_MOUSE Tyrosine--tRNA ligase, mitochondrial OS=Mus musculus GN=Yars2 PE=1 SV=2	1	8	8	8	20.5517	23.1907	23.9117	22.4784	23.1349	22.559	22.6784	22.7211	24.142	23.4073	23.271	22.5973	22.3645	22.4137	24.2434	23.1311	23.2023	23.1545	0.498443	0.366614	0.369458	0.656311	0.524915	0.468305	0.0264721	0.942867		9573900	15781000	5843600	9210900	6179100	6.71223e+06	6914200	18512000	11125000	10122000	6345300	5399850	5587200	19860000
P14131	P14131	40S ribosomal protein S16	Rps16	>sp|P14131|RS16_MOUSE 40S ribosomal protein S16 OS=Mus musculus GN=Rps16 PE=2 SV=4	1	14	14	14	29.9642	30.078	31.089	30.7474	30.9734	29.0666	30.6584	30.4922	31.3844	31.1577	31.3068	29.9054	30.3656	30.5727	30.6129	30.9502	30.6962	31.5864	0.497705	0.23233	0.197277	0.682402	0.757842	0.166767	0.260137	0.519472	1.04745e+09	1.13337e+09	2284100000	1802600000	2108200000	562240000	1694700000	1.51027e+09	2.80307e+09	2395500000	2656400000	1005600000	1383400000	1.59697e+09	1.64207e+09
Q9CQA9	Q9CQA9	Cancer-related nucleoside-triphosphatase homolog	Ntpcr	>sp|Q9CQA9|NTPCR_MOUSE Cancer-related nucleoside-triphosphatase homolog OS=Mus musculus GN=Ntpcr PE=2 SV=1	1	5	5	5	20.5517	20.6933	21.3154	20.824	24.0816	20.7853	20.2396	20.5767	21.0697	23.2053	23.3897	22.7534	20.4021	20.6538	21.0702	20.4608	20.7346	21.5729	0.497201	0.545774	-0.66651	0.441619	-0.452479	0.605307	-0.949679	0.309435					17753000					9671700	10990000	7070500
P16254	P16254	Signal recognition particle 14 kDa protein;Signal recognition particle 14 kDa protein, N-terminally processed	Srp14	>sp|P16254|SRP14_MOUSE Signal recognition particle 14 kDa protein OS=Mus musculus GN=Srp14 PE=1 SV=1	1	8	8	8	25.6806	26.1645	25.5075	27.1748	25.7796	26.1093	26.1986	26.0071	26.1154	27.4606	26.8136	26.8014	25.8586	26.0833	25.8495	25.8384	25.781	25.5756	0.496729	0.16805	-0.13893	0.71134	-0.337682	0.380382	-0.834411	0.0432212	5.37797e+07	75215000	47699000	151510000	57601000	72393000	77011000	6.74387e+07	7.26973e+07	184700000	117950000	116960000	60842000	7.10963e+07	60462000
Q99N92	Q99N92	39S ribosomal protein L27, mitochondrial	Mrpl27	>sp|Q99N92|RM27_MOUSE 39S ribosomal protein L27, mitochondrial OS=Mus musculus GN=Mrpl27 PE=2 SV=1	1	2	2	2	20.5517	20.6933	23.0884	20.824	24.2419	20.7853	20.2396	20.5767	23.0139	23.8872	23.6232	21.8206	20.4021	20.6538	21.0702	20.4608	20.7346	22.8931	0.496095	0.594937	-0.988741	0.331114	-0.334626	0.762496	-0.830721	0.458578			8918950		19840000				8469600	15515000	12921000	3703900
Q9CPQ3	Q9CPQ3	Mitochondrial import receptor subunit TOM22 homolog	Tomm22	>sp|Q9CPQ3|TOM22_MOUSE Mitochondrial import receptor subunit TOM22 homolog OS=Mus musculus GN=Tomm22 PE=2 SV=3	1	8	8	8	26.9885	27.1129	26.6327	26.9116	26.3474	26.953	27.2652	27.8455	27.0332	26.2928	27.2591	28.2219	26.6626	27.495	26.8448	27.6023	27.2892	27.2022	0.49526	0.125469	0.176446	0.479503	0.540209	0.0231193	0.0449492	0.915215	133150000	145140000	104052000	126240000	85379000	129920000	1.61303e+08	241170000	1.37343e+08	82211000	160620000	313060000	1.0623e+08	1.89153e+08	1.20527e+08
Q6ZWU9	Q6ZWU9	40S ribosomal protein S27	Rps27	>sp|Q6ZWU9|RS27_MOUSE 40S ribosomal protein S27 OS=Mus musculus GN=Rps27 PE=1 SV=3	1	6	6	3	26.5117	26.9903	28.3678	27.5688	28.4364	27.982	27.4307	27.7043	29.0259	27.7694	28.8585	28.0388	27.3246	27.9182	28.2753	27.3101	27.5726	29.2705	0.495095	0.258506	0.196514	0.703689	0.408239	0.526204	-0.0868561	0.881337	95677000	1.33317e+08	3.46387e+08	199090000	363260000	265110000	1.80907e+08	2.18687e+08	5.46613e+08	228780000	486710000	275760000	168080000	253640000	324870000
Q8VI33	Q8VI33	Transcription initiation factor TFIID subunit 9	Taf9	>sp|Q8VI33|TAF9_MOUSE Transcription initiation factor TFIID subunit 9 OS=Mus musculus GN=Taf9 PE=1 SV=1	1	8	8	4	20.5517	23.6453	21.3154	23.139	23.3181	22.4693	22.8736	23.1985	21.0697	22.7357	23.0139	24.5115	22.4815	23.1655	21.0702	22.9269	23.0345	21.888	0.494003	0.480189	-0.167409	0.847253	0.210019	0.793376	-0.283984	0.697466		13120000		9236800	10458000	5806900	7.68473e+06	9.62567e+06		6984400	8469700	23916000	5.85607e+06	9.40823e+06
Q9DBY8	Q9DBY8	Nuclear valosin-containing protein-like	Nvl	>sp|Q9DBY8|NVL_MOUSE Nuclear valosin-containing protein-like OS=Mus musculus GN=Nvl PE=1 SV=1	1	17	17	17	25.318	24.6757	26.0378	25.6907	26.132	25.6291	25.9139	25.3824	26.1029	26.0028	26.1189	26.9224	25.4205	25.0001	25.4558	25.8505	25.1106	26.5009	0.493322	0.127738	-0.288448	0.413845	0.240137	0.578791	-0.253185	0.543296	41828000	2.68003e+07	68888500	54160000	73541000	51895000	6.32207e+07	4.37383e+07	72071000	67239000	72872000	127190000	44909000	3.35557e+07	4.60204e+07
Q8K2C9	Q8K2C9	Very-long-chain (3R)-3-hydroxyacyl-CoA dehydratase 3	ptplad1	>sp|Q8K2C9|HACD3_MOUSE Very-long-chain (3R)-3-hydroxyacyl-CoA dehydratase 3 OS=Mus musculus GN=Hacd3 PE=1 SV=2	1	13	13	13	27.3249	27.5069	26.418	26.9652	26.6963	26.6333	27.8113	27.8721	27.4576	27.0184	27.1391	27.2055	27.2964	27.267	26.7797	28.1824	28.0928	27.5771	0.493211	0.0545192	0.190283	0.512113	1.02664	0.00818768	0.533431	0.0681956	1.68123e+08	1.90727e+08	89660000	131020000	108740000	104090000	2.35517e+08	245660000	1.84317e+08	135940000	147800000	154760000	1.64833e+08	1.61503e+08	1.15213e+08
Q8BTI8	Q8BTI8	Serine/arginine repetitive matrix protein 2	Srrm2	>sp|Q8BTI8|SRRM2_MOUSE Serine/arginine repetitive matrix protein 2 OS=Mus musculus GN=Srrm2 PE=1 SV=3	1	38	38	38	28.2933	27.9778	27.7096	28.5944	28.7215	28.5509	28.8465	28.8209	28.2541	28.9471	28.8015	29.1307	28.5178	27.8558	27.3562	29.1282	28.1777	28.4691	0.492236	0.0342545	-0.397988	0.257354	0.28372	0.374627	-0.208516	0.439374	328950000	264330000	219500000	405290000	442630000	393270000	4.82693e+08	4.74207e+08	3.20143e+08	517540000	467870000	587790000	384350000	2.42903e+08	1.71801e+08
Q80TM9	Q80TM9	Nischarin	Nisch	>sp|Q80TM9|NISCH_MOUSE Nischarin OS=Mus musculus GN=Nisch PE=1 SV=2	1	5	5	5	23.3751	23.1268	23.7576	22.2344	22.0762	22.2478	24.0493	23.3086	23.8537	22.8193	22.0771	23.6605	24.078	22.4488	24.0118	24.0481	23.166	24.1271	0.491783	0.266024	0.709897	0.23622	0.977435	0.0753664	0.485653	0.35004	1.08793e+07	9159400	14182000	4934100	4421800	4980200	1.73603e+07	1.03892e+07	15159000	7401200	4424700	13259000	1.77087e+07	5.72497e+06	16915000
Q6ZPU9	Q6ZPU9	KIF1-binding protein	Kbp	>sp|Q6ZPU9|KBP_MOUSE KIF1-binding protein OS=Mus musculus GN=Kbp PE=2 SV=2	1	4	4	4	21.2777	18.3773	21.44	20.824	20.404	20.7853	21.7251	20.9956	21.5866	20.7458	20.4137	20.5838	21.5653	20.6538	21.0702	21.0969	20.7346	21.5729	0.490364	0.354083	0.578384	0.427563	0.616708	0.396928	0.126344	0.735254	2542250	340500	2845050				3466600	2090700	3149200				3.10323e+06
Q8BVU5	Q8BVU5	ADP-ribose pyrophosphatase, mitochondrial	Nudt9	>sp|Q8BVU5|NUDT9_MOUSE ADP-ribose pyrophosphatase, mitochondrial OS=Mus musculus GN=Nudt9 PE=2 SV=1	1	6	6	6	23.157	23.2259	23.6356	24.7599	24.1242	23.9392	23.9003	24.3321	23.7278	24.345	24.2605	25.2077	23.0015	23.4618	23.6746	23.9971	24.3645	24.1517	0.488625	0.161372	-0.427668	0.30089	0.364127	0.353956	-0.124498	0.703879	9.35277e+06	9810500	1.3032e+07	28411000	18286000	16085000	15657200	2.11203e+07	1.38928e+07	21310000	20098000	38750000	8.39757e+06	1.15533e+07	1.33891e+07
Q9Z2D8	Q9Z2D8	Methyl-CpG-binding domain protein 3	Mbd3	>sp|Q9Z2D8|MBD3_MOUSE Methyl-CpG-binding domain protein 3 OS=Mus musculus GN=Mbd3 PE=1 SV=1	1	11	11	11	23.5733	24.6325	23.6662	24.4024	25.8512	23.9187	24.0668	25.1096	22.456	25.2367	26.0534	26.0503	23.8162	24.2202	21.0702	24.3098	24.7499	23.7279	0.488085	0.476132	-1.3052	0.156506	-0.0781998	0.889416	-0.566285	0.523776	12482000	2.60083e+07	13312100	22174000	60533000	15858000	1.75727e+07	36202000	5753500	39538000	69640000	69490000	14770000	1.95443e+07
Q8BGD9	Q8BGD9	Eukaryotic translation initiation factor 4B	Eif4b	>sp|Q8BGD9|IF4B_MOUSE Eukaryotic translation initiation factor 4B OS=Mus musculus GN=Eif4b PE=1 SV=1	1	24	24	24	27.9631	28.3191	28.6565	28.1545	28.3033	28.082	28.8772	29.0731	28.8013	28.543	28.8399	28.2712	28.2571	28.6786	28.6432	29.2463	28.9829	29.292	0.487868	0.00938543	0.279897	0.142489	0.92737	0.000611223	0.439502	0.0453584	261650000	3.34877e+08	423130000	298770000	331250000	284140000	4.93077e+08	564790000	4.67787e+08	391100000	480470000	323950000	3.20797e+08	4.29653e+08	4.19253e+08
Q61189	Q61189	Methylosome subunit pICln	Clns1a	>sp|Q61189|ICLN_MOUSE Methylosome subunit pICln OS=Mus musculus GN=Clns1a PE=2 SV=1	1	6	6	6	26.2292	26.7742	26.6432	27.0567	26.5538	26.3614	26.8543	27.2588	27.0599	26.7446	26.6461	27.9817	26.4496	26.5529	25.9282	27.107	26.9587	27.2587	0.487829	0.0630913	-0.292875	0.219864	0.505069	0.0297166	0.0172401	0.955452	7.86657e+07	1.14773e+08	1.0481e+08	139600000	98510000	86210000	1.21323e+08	1.60593e+08	139910000	112440000	105020000	265060000	9.16453e+07	9.84487e+07	6.38503e+07
Q8R2R3	Q8R2R3	Alpha- and gamma-adaptin-binding protein p34	Aagab	>sp|Q8R2R3|AAGAB_MOUSE Alpha- and gamma-adaptin-binding protein p34 OS=Mus musculus GN=Aagab PE=2 SV=2	1	4	4	4	22.2467	22.6741	21.3154	23.7366	23.7026	23.2407	22.2625	23.2379	23.1717	23.6858	23.4099	24.07	23.2406	23.5304	23.4405	20.4608	22.8802	22.6555	0.486951	0.311484	0.584482	0.334543	-0.820536	0.313209	-1.30749	0.0738044	4976550	6692500		13977000	13652000	9911500	5031300	9892400	9.44883e+06	13494000	11145000	17611000	9911000	1.21157e+07	11384000
Q6P6M7	Q6P6M7	O-phosphoseryl-tRNA(Sec) selenium transferase	Sepsecs	>sp|Q6P6M7|SPCS_MOUSE O-phosphoseryl-tRNA(Sec) selenium transferase OS=Mus musculus GN=Sepsecs PE=1 SV=2	1	4	4	4	20.5517	20.6933	21.3154	20.824	19.4579	21.0317	20.2396	21.7132	21.0699	20.7458	21.1167	21.9061	20.4021	20.738	21.0702	20.4608	21.2545	21.4144	0.486234	0.209248	0.0911057	0.827634	0.397588	0.384571	-0.088646	0.836847					720120	2143700		3438100	2201250		2273900	3930000		1748900
Q8BK64	Q8BK64	Activator of 90 kDa heat shock protein ATPase homolog 1	Ahsa1	>sp|Q8BK64|AHSA1_MOUSE Activator of 90 kDa heat shock protein ATPase homolog 1 OS=Mus musculus GN=Ahsa1 PE=2 SV=2	1	24	24	24	28.6965	28.8875	28.4051	29.2464	29.0046	28.9456	29.2791	29.4194	28.6996	29.5372	29.6123	29.5553	28.883	28.9553	28.533	29.4808	29.4298	28.957	0.486204	0.023268	-0.0738302	0.7114	0.424923	0.0749555	-0.0612812	0.798255	4.35027e+08	496590000	3.55467e+08	636840000	538590000	517010000	6.51457e+08	7.17997e+08	4.35957e+08	779090000	820710000	788940000	4.95067e+08	5.20507e+08	388405000
Q9DB85	Q9DB85	Ribosomal RNA-processing protein 8	Rrp8	>sp|Q9DB85|RRP8_MOUSE Ribosomal RNA-processing protein 8 OS=Mus musculus GN=Rrp8 PE=1 SV=1	1	8	8	8	23.537	23.4188	23.9844	24.0523	24.3425	24.2449	24.2155	24.4878	24.6297	24.1768	24.6513	24.3294	23.5092	23.5286	23.4702	24.2932	24.3741	25.2303	0.485116	0.0194752	-0.42732	0.0985365	0.702548	0.0504493	0.217432	0.378882	1.21717e+07	1.1214e+07	16597000	17397000	21272000	19881000	1.94807e+07	23527000	25958000	18965000	26350000	21081000	11939000	12101200	11620500
P50580	P50580	Proliferation-associated protein 2G4	Pa2g4	>sp|P50580|PA2G4_MOUSE Proliferation-associated protein 2G4 OS=Mus musculus GN=Pa2g4 PE=1 SV=3	1	27	27	27	30.2543	30.0301	30.7139	31.1615	30.7789	30.802	31.0641	31.0718	30.8683	31.3996	31.1702	31.0766	30.1962	30.4643	30.6491	31.4501	31.062	31.1736	0.485006	0.023638	-0.186915	0.495344	0.605167	0.0504642	0.120161	0.380121	1.28073e+09	1.09637e+09	1.76113e+09	2401800000	1842300000	1872100000	2.24503e+09	2.25713e+09	1.96013e+09	2832800000	2416400000	2264600000	1.23013e+09	1481400000	1683800000
P14869	P14869	60S acidic ribosomal protein P0	Rplp0	>sp|P14869|RLA0_MOUSE 60S acidic ribosomal protein P0 OS=Mus musculus GN=Rplp0 PE=1 SV=3	1	17	17	17	31.2164	31.6173	30.7001	31.7688	31.479	31.3456	31.8965	32.0232	31.0743	31.9395	31.7888	32.3089	31.4788	31.5959	30.4134	32.2213	31.983	30.4801	0.484013	0.0596996	-0.191792	0.582706	0.206936	0.638389	-0.277077	0.54356	2.49497e+09	3294300000	1.74437e+09	3658900000	2993100000	2728800000	3997600000	4.36463e+09	2.26103e+09	4118500000	3710100000	5320400000	2.99273e+09	3245800000	1.43008e+09
Q80UK8	Q80UK8	Integrator complex subunit 2	Ints2	>sp|Q80UK8|INT2_MOUSE Integrator complex subunit 2 OS=Mus musculus GN=Ints2 PE=2 SV=2	1	8	8	8	23.1016	23.8034	21.3154	20.824	22.9505	23.6608	23.3008	22.8686	23.2399	23.7233	22.7301	22.6962	22.6998	23.1312	23.8807	23.2654	23.2049	22.5942	0.483847	0.386164	0.627918	0.445956	0.412207	0.603088	-0.0716396	0.803627	9000500	1.46403e+07			8105700	13262000	1.03332e+07	7.65833e+06	9906050	13849000	6957300	6795800	6.81267e+06	9.18703e+06	15445500
P68040	P68040	Guanine nucleotide-binding protein subunit beta-2-like 1;Guanine nucleotide-binding protein subunit beta-2-like 1, N-terminally processed	Gnb2l1	>sp|P68040|GBLP_MOUSE Guanine nucleotide-binding protein subunit beta-2-like 1 OS=Mus musculus GN=Gnb2l1 PE=1 SV=3	1	26	26	26	30.4053	31.0591	31.1575	31.9448	31.435	31.8193	31.001	31.7476	31.503	32.2201	31.9663	32.2763	30.4653	31.4645	30.9685	31.3317	31.8981	31.8974	0.48223	0.14176	-0.337419	0.410576	0.405603	0.294762	-0.0766275	0.813702	1422000000	2.23723e+09	2.39517e+09	4133800000	2903300000	3789300000	2149000000	3605600000	3.04323e+09	5003000000	4195900000	5201600000	1.48237e+09	2.96313e+09	2101100000
P28656	P28656	Nucleosome assembly protein 1-like 1	Nap1l1	>sp|P28656|NP1L1_MOUSE Nucleosome assembly protein 1-like 1 OS=Mus musculus GN=Nap1l1 PE=1 SV=2	1	17	15	15	29.9124	30.135	29.0326	29.7595	29.5565	29.7133	30.7177	30.5006	29.543	30.137	29.8459	30.2569	30.1294	29.9446	29.2008	31.1003	30.5911	29.0984	0.481965	0.0647422	0.0733623	0.808235	0.578422	0.241982	0.0964567	0.842943	1010500000	1179070000	5.49153e+08	908840000	789580000	880240000	1765800000	1.51913e+09	7.82247e+08	1180700000	964990000	1283000000	1.17453e+09	1.03326e+09	617030000
Q78PY7;REV__Q9D9Q0	Q78PY7	Staphylococcal nuclease domain-containing protein 1	Snd1	>sp|Q78PY7|SND1_MOUSE Staphylococcal nuclease domain-containing protein 1 OS=Mus musculus GN=Snd1 PE=1 SV=1	2	56	56	56	30.7321	30.7614	30.6973	30.8688	30.6898	30.2494	31.3518	31.328	30.9122	30.9833	31.1509	31.1645	31.0592	31.1676	30.5347	31.1923	31.1125	30.8359	0.481964	0.00170128	0.254055	0.203265	0.380426	0.0354075	-0.101538	0.451314	1.78357e+09	1820200000	1741000000	1960800000	1732000000	1276400000	2.74053e+09	2695600000	2.02073e+09	2122700000	2384300000	2406800000	2237500000	2.41203e+09	1555520000
O54836	O54836	Zinc finger matrin-type protein 3	Zmat3	>sp|O54836|ZMAT3_MOUSE Zinc finger matrin-type protein 3 OS=Mus musculus GN=Zmat3 PE=2 SV=1	1	2	2	2	21.6963	22.7424	21.3154	22.1604	20.6432	21.426	22.4932	22.9189	23.0967	20.7458	21.5535	22.0656	22.0488	22.077	21.3396	22.9592	22.9635	23.2722	0.481666	0.327632	0.157862	0.742262	1.40102	0.015209	0.919358	0.129302	3398100	7016750		4687600	1637600	2817600	5.90357e+06	7930200	8970400		3077800	4389400	4338550	4424300	2653800
Q9CXW3	Q9CXW3	Calcyclin-binding protein	Cacybp	>sp|Q9CXW3|CYBP_MOUSE Calcyclin-binding protein OS=Mus musculus GN=Cacybp PE=1 SV=1	1	20	20	20	29.132	29.5465	29.3664	29.6468	29.942	29.3368	29.7927	30.1485	29.7424	30.4069	29.8727	29.8967	29.1972	29.8157	29.086	30.0413	29.8803	29.7755	0.481583	0.0110617	-0.128748	0.584875	0.403959	0.0555982	-0.0776239	0.641459	5.88297e+08	7.84113e+08	692090000	840580000	1031400000	678030000	9.30003e+08	1.19013e+09	8.98183e+08	1423600000	983060000	999550000	6.15513e+08	944990000	569850000
P51912	P51912	Neutral amino acid transporter B(0)	Slc1a5	>sp|P51912|AAAT_MOUSE Neutral amino acid transporter B(0) OS=Mus musculus GN=Slc1a5 PE=1 SV=2	1	8	8	8	23.4113	24.4061	23.7166	24.5234	25.088	23.9423	24.0187	25.3826	23.9051	25.1012	25.1507	24.4189	23.8026	24.6721	24.6826	23.824	24.8892	24.7224	0.481578	0.208679	0.204464	0.634156	0.297275	0.505468	-0.184303	0.684742	1.11555e+07	2.22313e+07	13785500	24114000	35664000	16120000	1.69957e+07	4.37457e+07	1.57097e+07	35992000	37248000	22429000	1.46314e+07	2.67327e+07	2.69273e+07
Q9CQV4	Q9CQV4	Protein FAM134C	Fam134c	>sp|Q9CQV4|F134C_MOUSE Protein FAM134C OS=Mus musculus GN=Fam134c PE=1 SV=1	1	2	2	2	23.6463	23.5304	23.5774	20.824	24.0223	23.8016	23.6093	23.5922	23.8267	23.5484	23.9227	23.7911	23.9084	23.6931	24.2218	23.8175	23.1696	21.5729	0.481407	0.350306	0.707413	0.358917	-0.380331	0.663116	-0.861738	0.0946202	13129000	1.21157e+07	1.25175e+07		17038000	14622000	12797000	1.26463e+07	14878000	12268000	15902000	14516000	1.57447e+07	13562000	1.95655e+07
P62849	P62849	40S ribosomal protein S24	Rps24	>sp|P62849|RS24_MOUSE 40S ribosomal protein S24 OS=Mus musculus GN=Rps24 PE=2 SV=1	1	6	6	6	27.8064	28.7186	28.077	29.5284	29.4572	29.4234	29.1012	29.4534	28.549	29.4112	29.484	29.9004	28.0014	29.2762	27.7265	29.0805	29.1902	29.3072	0.481379	0.21102	-0.500499	0.392688	0.357472	0.456911	-0.123907	0.665775	234720000	4.41747e+08	2.83157e+08	774360000	737040000	719970000	575890000	7.35133e+08	3.92753e+08	713910000	750890000	1002100000	268690000	650130000	222076000
P67984	P67984	60S ribosomal protein L22	Rpl22	>sp|P67984|RL22_MOUSE 60S ribosomal protein L22 OS=Mus musculus GN=Rpl22 PE=1 SV=2	1	9	9	8	27.4527	27.9893	29.907	29.6002	29.1316	28.3138	28.1339	28.3486	30.1104	30.1473	29.6525	28.8899	27.9728	28.3258	29.2796	28.124	28.0243	30.4697	0.481338	0.388312	-0.206375	0.753119	0.140236	0.862172	-0.341101	0.659874	1.83687e+08	2.66447e+08	1006680000	813830000	588160000	333670000	294540000	3.41803e+08	1159130000	1189200000	843890000	497410000	2.63417e+08	336440000	6.51683e+08
P57776	P57776	Elongation factor 1-delta	Eef1d	>sp|P57776|EF1D_MOUSE Elongation factor 1-delta OS=Mus musculus GN=Eef1d PE=1 SV=3	1	14	14	14	30.0457	29.9681	30.3547	30.7435	30.226	30.6857	30.8996	30.863	30.8449	30.7076	30.8656	30.7304	30.2338	30.2873	30.2167	31.1554	30.5976	30.9557	0.481263	0.00528594	-0.0913453	0.650921	0.565634	0.0372161	0.0843711	0.493823	1.10827e+09	1050270000	1373000000	1797700000	1255800000	1727100000	2.00317e+09	1.95297e+09	1.92857e+09	1753500000	1956500000	1781500000	1.26263e+09	1.31033e+09	1.24777e+09
Q9QYA2	Q9QYA2	Mitochondrial import receptor subunit TOM40 homolog	Tomm40	>sp|Q9QYA2|TOM40_MOUSE Mitochondrial import receptor subunit TOM40 homolog OS=Mus musculus GN=Tomm40 PE=1 SV=3	1	9	9	9	26.6687	26.8498	25.1091	27.6718	26.9809	26.8888	27.0788	27.2987	26.3302	27.8353	27.0208	27.4811	26.4395	27.1361	25.0876	27.4774	26.8514	25.8399	0.479288	0.263283	-0.47379	0.484977	0.0280296	0.963823	-0.451258	0.334741	1.06679e+08	120950000	36191000	213820000	132450000	124260000	141749000	1.65097e+08	8.43673e+07	239470000	136170000	187340000	9.10073e+07	1.47497e+08	3.56553e+07
Q8VE99	Q8VE99	Coiled-coil domain-containing protein 115	Ccdc115	>sp|Q8VE99|CC115_MOUSE Coiled-coil domain-containing protein 115 OS=Mus musculus GN=Ccdc115 PE=2 SV=1	1	8	8	8	23.7985	23.9774	25.0448	26.2713	25.0592	25.5087	24.5304	24.5622	24.6777	26.3218	25.7298	26.7128	24.3946	24.4565	24.2646	24.4633	24.4339	24.8758	0.479132	0.402443	-0.571449	0.34041	-0.352346	0.55279	-0.831478	0.197765	1.45903e+07	16517000	34612500	80992000	34961000	47741000	2.42327e+07	2.47723e+07	2.68373e+07	83877000	55647000	109990000	22055000	2.30213e+07	20154200
Q64327	Q64327	Male-enhanced antigen 1	Mea1	>sp|Q64327|MEA1_MOUSE Male-enhanced antigen 1 OS=Mus musculus GN=Mea1 PE=2 SV=1	1	2	2	2	22.7407	22.1282	21.6969	21.5246	22.8333	22.6628	23.25	21.9738	22.8174	23.0821	22.4806	22.8466	22.9479	20.6538	22.7047	23.6263	22.533	23.114	0.477324	0.139084	-0.162289	0.789087	0.826638	0.0752558	0.349313	0.342419	7.00883e+06	4584200	3399500	3016900	7473100	6640200	9976100	4118800	7391400	8880100	5852300	7542200	8090800		6836100
P42867	P42867	UDP-N-acetylglucosamine--dolichyl-phosphate N-acetylglucosaminephosphotransferase	Dpagt1	>sp|P42867|GPT_MOUSE UDP-N-acetylglucosamine--dolichyl-phosphate N-acetylglucosaminephosphotransferase OS=Mus musculus GN=Dpagt1 PE=2 SV=2	1	1	1	1	20.7972	22.2025	21.3154	20.824	22.774	20.7853	20.6775	21.1242	21.0697	23.0534	22.9723	22.6651	21.1022	21.761	21.0702	20.902	21.5286	21.5729	0.477299	0.414835	-0.138621	0.800417	-0.115245	0.832932	-0.592544	0.400212	1822200	4.82623e+06			7172100		1677100	2.28577e+06		8704800	8229100	6650700	2.25107e+06	3.55403e+06
Q9D902	Q9D902	General transcription factor IIE subunit 2	Gtf2e2	>sp|Q9D902|T2EB_MOUSE General transcription factor IIE subunit 2 OS=Mus musculus GN=Gtf2e2 PE=1 SV=2	1	5	5	5	23.6604	24.2909	21.3154	20.824	24.0823	24.2869	24.3455	24.1654	21.0697	22.1367	24.5632	25.0349	24.223	23.7107	22.2474	24.7323	24.5536	21.5729	0.475919	0.612488	0.317056	0.765005	0.542941	0.653364	0.0670224	0.955366	13258000	20525100			17762000	20468000	21317000	18815000		4611300	24789000	34375000	1.95813e+07	13729000	4978900
A6H5Y3	A6H5Y3	Methionine synthase	Mtr	>sp|A6H5Y3|METH_MOUSE Methionine synthase OS=Mus musculus GN=Mtr PE=2 SV=1	1	4	4	4	22.4032	20.5852	21.4544	21.8082	22.5139	20.7853	23.1883	22.0965	22.6748	21.6089	20.4137	22.4222	22.6854	21.6786	22.545	22.6678	21.9386	23.7611	0.47568	0.376786	0.711313	0.216159	1.19745	0.0831567	0.721767	0.320456	5.54667e+06	1573155	2873600	3672200	5989100		9.55803e+06	4.48457e+06	6695550	3198300		5620200	6.74523e+06	3356700	6119700
O55135	O55135	Eukaryotic translation initiation factor 6	Eif6	>sp|O55135|IF6_MOUSE Eukaryotic translation initiation factor 6 OS=Mus musculus GN=Eif6 PE=1 SV=2	1	9	9	9	27.8501	27.8276	27.9563	28.9575	28.2363	28.3125	28.5064	28.6044	28.2015	28.4886	29.1121	29.0814	28.1478	28.2072	27.8575	29.142	28.608	28.4182	0.47568	0.0632523	-0.119201	0.665581	0.532665	0.110339	0.0569849	0.831303	241950000	2.38193e+08	260430000	521280000	316210000	333370000	381300000	4.08123e+08	308680000	376630000	580260000	568040000	2.97397e+08	3.09897e+08	2.43197e+08
P55200	P55200	Histone-lysine N-methyltransferase 2A;MLL cleavage product N320;MLL cleavage product C180	Kmt2a	>sp|P55200|KMT2A_MOUSE Histone-lysine N-methyltransferase 2A OS=Mus musculus GN=Kmt2a PE=1 SV=3	1	19	19	19	25.2338	24.9264	25.3336	25.1974	26.7229	25.8008	25.7707	25.2145	25.9129	26.298	26.2868	26.5803	25.1153	24.3142	25.5009	26.2364	25.5259	26.0331	0.474747	0.181703	-0.558991	0.253804	0.396005	0.367415	-0.0787421	0.813859	3.94563e+07	31885000	4.22827e+07	38475000	110760000	58455000	57247000	38934000	63178000	82504000	81871000	100340000	3.63473e+07	2.08593e+07	4.74823e+07
Q9CWQ8	Q9CWQ8	GATS-like protein 3	Gatsl3	>sp|Q9CWQ8|GATL3_MOUSE GATS-like protein 3 OS=Mus musculus GN=Gatsl3 PE=2 SV=1	1	5	5	4	23.3593	24.2977	23.0422	24.0662	24.0844	24.5617	24.035	24.1983	23.8606	24.7302	24.6339	24.7984	23.72	24.4105	24.6358	23.4528	23.5665	24.255	0.474141	0.129437	0.353511	0.396069	-0.143782	0.71905	-0.617923	0.069023	10760600	20622000	8.63783e+06	17565000	17788000	24763000	1.71887e+07	19249000	15231500	27831000	26035000	29178000	1.38173e+07	2.22987e+07	26069000
P17809	P17809	Solute carrier family 2, facilitated glucose transporter member 1	Slc2a1	>sp|P17809|GTR1_MOUSE Solute carrier family 2, facilitated glucose transporter member 1 OS=Mus musculus GN=Slc2a1 PE=1 SV=4	1	5	5	5	24.4893	24.6364	25.5272	24.8438	25.4743	23.8908	24.8783	25.2366	25.5893	25.6251	25.4758	24.898	24.8823	24.7899	24.3813	25.1222	25.4092	26.083	0.473528	0.131755	-0.125805	0.753499	0.7278	0.123579	0.254273	0.383783	23552000	26080000	4.83577e+07	30111000	46614000	15554000	3.08393e+07	3.95343e+07	50482000	51752000	46663000	31264000	3.09263e+07	29007000	2.18523e+07
P50295;P50296;P50294	P50295	Arylamine N-acetyltransferase 2	Nat2	>sp|P50295|ARY2_MOUSE Arylamine N-acetyltransferase 2 OS=Mus musculus GN=Nat2 PE=1 SV=1	3	4	4	4	20.5517	20.6933	23.274	20.824	23.2733	23.4127	22.6514	20.5767	22.8651	22.6297	22.8555	23.2822	20.4021	22.8841	23.7555	22.0099	20.7346	22.5589	0.47194	0.520082	0.342425	0.761521	-0.237043	0.806693	-0.708983	0.327764			10143000		10138000	11167000	6587800		7640000	6489600	7589000	10201000		7741200	14162000
Q80TR8	Q80TR8	Protein VPRBP	Vprbp	>sp|Q80TR8|VPRBP_MOUSE Protein VPRBP OS=Mus musculus GN=Vprbp PE=1 SV=4	1	11	11	11	23.4706	23.9366	23.8963	20.824	23.6885	23.6143	23.5625	23.829	24.435	23.0107	23.4514	23.9724	23.5198	23.7766	23.7295	24.0369	24.3759	24.4643	0.471774	0.391761	0.436933	0.561181	1.05396	0.186421	0.582184	0.0964204	11623600	1.60563e+07	15614000		13519000	12841000	1.23886e+07	1.49016e+07	2.26817e+07	8451200	11470000	16459000	1.20274e+07	1.43707e+07	13908900
Q8C0J2	Q8C0J2	Autophagy-related protein 16-1	Atg16l1	>sp|Q8C0J2|A16L1_MOUSE Autophagy-related protein 16-1 OS=Mus musculus GN=Atg16l1 PE=1 SV=1	1	6	6	6	23.0757	23.0838	21.3154	20.824	20.404	20.7853	23.2877	23.7597	23.5256	20.7458	20.4137	20.5838	23.4165	23.513	21.0702	23.4952	23.795	21.5729	0.471362	0.579428	1.08519	0.260098	1.373	0.149368	0.901635	0.427822	8840250	8.89043e+06					10240000	1.42033e+07	12076000				11196000	11971000
Q9Z1D1	Q9Z1D1	Eukaryotic translation initiation factor 3 subunit G	Eif3g	>sp|Q9Z1D1|EIF3G_MOUSE Eukaryotic translation initiation factor 3 subunit G OS=Mus musculus GN=Eif3g PE=1 SV=2	1	19	19	19	27.9542	28.5263	28.0826	28.9746	28.6349	28.6377	28.8387	29.2084	28.386	29.0753	29.3085	28.8204	28.3483	28.8288	27.916	29.1567	29.3685	28.7364	0.471158	0.0461808	-0.103996	0.726992	0.618807	0.0479656	0.147649	0.547582	260040000	386620000	284250000	527490000	416840000	417640000	480070000	6.20297e+08	3.50783e+08	565620000	664850000	474040000	3.41733e+08	4.76797e+08	253260000
P61358	P61358	60S ribosomal protein L27	Rpl27	>sp|P61358|RL27_MOUSE 60S ribosomal protein L27 OS=Mus musculus GN=Rpl27 PE=1 SV=2	1	11	11	11	29.0475	29.5215	30.5223	30.7556	30.5166	30.0263	30.1846	30.2285	30.8528	30.7213	30.6742	30.555	29.5875	30.1164	30.306	30.4844	30.0401	31.2905	0.471083	0.140252	-0.0617182	0.887985	0.54001	0.283472	0.0689268	0.81881	5.54847e+08	770670000	1542200000	1812800000	1536100000	1093500000	1220300000	1.25803e+09	1939200000	1770200000	1713400000	1577500000	8.06707e+08	1163940000	1327400000
O70546	O70546	Lysine-specific demethylase 6A	Kdm6a	>sp|O70546|KDM6A_MOUSE Lysine-specific demethylase 6A OS=Mus musculus GN=Kdm6a PE=1 SV=2	1	3	3	3	20.5517	20.6933	21.3154	25.2066	25.107	25.5241	20.2396	24.8929	21.0697	25.0298	24.9468	25.045	20.4021	20.6538	21.0702	20.4608	20.7346	21.5729	0.470954	0.735402	-2.35764	0.151507	-2.14361	0.189578	-2.61456	0.0963235				38720000	36137000	48254000		31153000		34255000	32339000	34617000
Q8CJF7	Q8CJF7	Protein ELYS	Ahctf1	>sp|Q8CJF7|ELYS_MOUSE Protein ELYS OS=Mus musculus GN=Ahctf1 PE=1 SV=1	1	30	30	30	24.6497	23.7395	24.7484	26.3351	26.9585	26.3267	25.3814	24.8275	25.0219	26.4744	26.976	26.9006	24.8536	25.3174	24.1771	26.0567	24.3146	24.7406	0.470622	0.483678	-0.676969	0.414866	-0.422347	0.624553	-0.892969	0.225611	26321000	1.4006e+07	28185000	84657000	130410000	84162000	4.37087e+07	2.97723e+07	3.40677e+07	93234000	132000000	125280000	3.03167e+07	41811500	18968000
P62900	P62900	60S ribosomal protein L31	Rpl31	>sp|P62900|RL31_MOUSE 60S ribosomal protein L31 OS=Mus musculus GN=Rpl31 PE=1 SV=1	1	12	12	12	28.7625	28.4838	29.1048	30.3911	29.1233	30.2016	29.4292	29.4534	29.4496	29.9269	30.0818	30.5492	29.0442	29.3805	29.0641	29.6622	29.2812	30.288	0.470491	0.229369	-0.181596	0.710455	0.399276	0.452813	-0.0712153	0.836771	4.55387e+08	375380000	577330000	1408100000	584780000	1234800000	7.22903e+08	7.35097e+08	733170000	1020700000	1136400000	1571200000	553570000	6.98903e+08	5.61257e+08
Q6PB66	Q6PB66	Leucine-rich PPR motif-containing protein, mitochondrial	Lrpprc	>sp|Q6PB66|LPPRC_MOUSE Leucine-rich PPR motif-containing protein, mitochondrial OS=Mus musculus GN=Lrpprc PE=1 SV=2	1	57	57	57	28.136	27.9863	27.2133	27.6251	27.7622	27.5392	28.6784	28.4466	27.7572	27.9731	28.0724	28.1472	28.1592	27.7867	27.0794	28.7622	28.3306	27.9591	0.46883	0.0341734	-0.0352767	0.905307	0.640317	0.0368192	0.171487	0.515222	2.94963e+08	2.65897e+08	155602000	207010000	227640000	195040000	429600000	3.65827e+08	2.26863e+08	263480000	282250000	297280000	2.99747e+08	2.31537e+08	141807000
Q9D6U8	Q9D6U8	Protein FAM162A	Fam162a	>sp|Q9D6U8|F162A_MOUSE Protein FAM162A OS=Mus musculus GN=Fam162a PE=2 SV=1	1	9	9	9	26.102	26.4807	26.9254	28.1658	27.3668	26.0073	26.4709	26.9074	27.4703	28.51	27.8539	26.6444	26.2324	26.9173	27.1209	26.4313	26.8461	26.1006	0.468191	0.337518	-0.0844343	0.876524	-0.381966	0.481025	-0.850157	0.12577	72027000	93642000	1.27452e+08	301130000	173070000	67448000	9.30117e+07	1.25878e+08	1.85947e+08	382270000	242590000	104900000	7.88397e+07	126740000	1.45955e+08
Q9CQ54	Q9CQ54	NADH dehydrogenase [ubiquinone] 1 subunit C2	Ndufc2	>sp|Q9CQ54|NDUC2_MOUSE NADH dehydrogenase [ubiquinone] 1 subunit C2 OS=Mus musculus GN=Ndufc2 PE=1 SV=1	1	8	8	7	23.7281	25.2241	24.0128	24.4253	23.5808	24.5655	23.2705	23.8886	25.0322	25.9138	25.6685	24.5637	24.3985	24.2375	24.6128	23.2569	23.0449	24.0735	0.466796	0.359727	0.160192	0.678821	-0.797643	0.0979542	-1.26444	0.0908707	1.38953e+07	39192000	1.69267e+07	22529000	12547000	24828000	1.01185e+07	15531000	34312000	63218000	53331000	24797000	2.21143e+07	1.97797e+07	25657000
P97868	P97868	E3 ubiquitin-protein ligase RBBP6	Rbbp6	>sp|P97868|RBBP6_MOUSE E3 ubiquitin-protein ligase RBBP6 OS=Mus musculus GN=Rbbp6 PE=1 SV=5	1	15	15	15	24.0733	24.5382	25.0601	20.824	25.9313	24.7373	24.6591	24.7662	24.5045	24.5085	24.6006	24.9239	25.1232	24.3784	24.8512	24.806	24.4914	24.2926	0.466419	0.533407	0.590246	0.596203	0.335956	0.760214	-0.130463	0.375079	1.76517e+07	2.43627e+07	3.49827e+07		63986000	27968000	2.64923e+07	28535000	23800000	23866000	25440000	31830000	3.65447e+07	2.18093e+07	3.02667e+07
O88653	O88653	Ragulator complex protein LAMTOR3	Lamtor3	>sp|O88653|LTOR3_MOUSE Ragulator complex protein LAMTOR3 OS=Mus musculus GN=Lamtor3 PE=1 SV=1	1	3	3	3	24.0268	25.5938	21.3154	24.5818	23.8478	25.2884	24.0284	24.4696	23.3279	24.1381	25.9603	25.5253	24.6926	25.2398	21.0702	23.2782	24.8243	21.5729	0.465962	0.544803	-0.441446	0.734903	-0.883887	0.44871	-1.34985	0.157238	1.70917e+07	50642000		25110000	15097000	40980000	1.71113e+07	2.32323e+07	10529000	18463000	65288000	48294000	27116000	3.96233e+07
Q99PU8	Q99PU8	Putative ATP-dependent RNA helicase DHX30	Dhx30	>sp|Q99PU8|DHX30_MOUSE Putative ATP-dependent RNA helicase DHX30 OS=Mus musculus GN=Dhx30 PE=2 SV=1	1	13	13	13	24.8071	24.6722	24.3586	22.8135	23.8857	24.3567	25.1231	24.4609	23.5359	24.7139	24.7266	25.126	24.7559	24.2431	22.8229	25.2753	25.2049	25.1497	0.465457	0.250949	-0.208335	0.728461	1.06103	0.0449861	0.595569	0.13477	2.93543e+07	26735000	21511000	7371200	15499000	21483000	3.65427e+07	23092000	1.21624e+07	27519000	27762000	36617000	2.83313e+07	19856000	7.41943e+06
Q9CTH6	Q9CTH6	rRNA-processing protein FCF1 homolog	Fcf1	>sp|Q9CTH6|FCF1_MOUSE rRNA-processing protein FCF1 homolog OS=Mus musculus GN=Fcf1 PE=2 SV=2	1	2	2	2	20.5517	22.4794	21.3154	23.3723	22.1894	22.5306	20.2396	23.0549	21.0697	23.7204	22.8942	24.2514	20.4021	22.6322	21.4296	20.4608	23.0188	22.6951	0.465249	0.551858	-0.585154	0.449019	-0.0148921	0.985575	-0.480141	0.66736		5847650		10858000	4782600	6058800		8713950		13821000	7795600	19971000		6500750	2824600
Q9D1N9	Q9D1N9	39S ribosomal protein L21, mitochondrial	Mrpl21	>sp|Q9D1N9|RM21_MOUSE 39S ribosomal protein L21, mitochondrial OS=Mus musculus GN=Mrpl21 PE=2 SV=1	1	8	8	8	24.1542	23.2687	24.7151	22.0567	25.2826	23.8126	24.4647	23.103	24.5837	25.0262	25.7837	23.1196	24.1641	22.9797	24.2781	24.6008	23.1703	25.0366	0.465172	0.480558	-0.0743479	0.921816	0.387589	0.631136	-0.0775828	0.918857	1.86693e+07	10105700	2.75407e+07	4362500	40816000	14734000	2.31533e+07	9.00933e+06	2.51443e+07	34169000	57764000	9113900	1.87987e+07	8.27147e+06	20343500
Q8CFQ3	Q8CFQ3	Intron-binding protein aquarius	Aqr	>sp|Q8CFQ3|AQR_MOUSE Intron-binding protein aquarius OS=Mus musculus GN=Aqr PE=2 SV=2	1	33	33	33	27.0208	27.4656	24.5509	25.8803	26.6165	26.0298	27.2898	27.3109	25.4434	26.7521	27.127	26.4317	26.8866	27.0182	24.7376	27.3324	27.5445	25.5469	0.46517	0.383991	-0.0465182	0.954215	0.547256	0.484162	0.0820868	0.894204	136170000	1.85337e+08	2.45781e+07	61765000	102890000	68511000	1.64073e+08	1.66493e+08	4.56277e+07	113030000	146570000	90520000	124070000	1.35923e+08	27974500
Q9WTM5	Q9WTM5	RuvB-like 2	Ruvbl2	>sp|Q9WTM5|RUVB2_MOUSE RuvB-like 2 OS=Mus musculus GN=Ruvbl2 PE=2 SV=3	1	37	37	37	28.9804	29.09	29.1901	29.1323	28.998	28.7884	29.4959	29.4443	29.4266	29.3877	29.6153	29.5985	28.8639	28.9377	28.6696	29.8	29.4397	29.6552	0.464842	5.53344e-05	-0.206172	0.078075	0.601766	0.00090167	0.136925	0.165782	5.29637e+08	5.71447e+08	612480000	588450000	536110000	463640000	757110000	7.30473e+08	7.21603e+08	702410000	822430000	812880000	488530000	5.14163e+08	4.26983e+08
Q8R149	Q8R149	BUD13 homolog	Bud13	>sp|Q8R149|BUD13_MOUSE BUD13 homolog OS=Mus musculus GN=Bud13 PE=1 SV=1	1	5	5	5	20.5517	22.8653	25.1673	22.5086	23.9277	22.9315	22.9782	23.7068	24.4656	23.8524	22.5663	23.1655	20.4021	23.0759	24.8479	23.1213	22.9165	24.0238	0.463798	0.514925	-0.216695	0.867156	0.361842	0.713241	-0.101955	0.832993		7641050	37681000	5966900	15957000	7999600	8262850	1.36914e+07	23168000	15146000	6210700	9408300		8842000	30197000
Q8K301	Q8K301	Probable ATP-dependent RNA helicase DDX52	Ddx52	>sp|Q8K301|DDX52_MOUSE Probable ATP-dependent RNA helicase DDX52 OS=Mus musculus GN=Ddx52 PE=2 SV=2	1	10	10	10	23.4373	23.1199	23.7442	23.209	23.7859	23.121	24.0525	24.0491	23.6574	23.6486	23.9394	23.8529	23.1376	23.2274	24.1641	24.1786	23.6826	23.9158	0.463793	0.00932703	0.106828	0.715383	0.522825	0.0376353	0.059032	0.692855	1.13586e+07	9.11537e+06	14051000	9696000	14463000	9122600	17399000	1.73583e+07	13231050	13150000	16087000	15151000	9227900	9.82083e+06	18798000
P81117	P81117	Nucleobindin-2;Nesfatin-1	Nucb2	>sp|P81117|NUCB2_MOUSE Nucleobindin-2 OS=Mus musculus GN=Nucb2 PE=1 SV=2	1	19	19	19	27.6412	27.3209	26.4655	27.2158	27.2657	26.9953	27.8815	28.0138	27.0458	27.5751	27.8127	27.3539	28.0211	28.2025	27.4238	27.5259	27.2441	26.5321	0.463065	0.0609496	0.731759	0.0356553	-0.0500193	0.874518	-0.513084	0.121513	2.09337e+08	1.67657e+08	9.26613e+07	155870000	161360000	133780000	247270000	2.71013e+08	1.38547e+08	199960000	235750000	171530000	2.72393e+08	308890000	1.80053e+08
Q8BM72	Q8BM72	Heat shock 70 kDa protein 13	Hspa13	>sp|Q8BM72|HSP13_MOUSE Heat shock 70 kDa protein 13 OS=Mus musculus GN=Hspa13 PE=2 SV=1	1	6	6	6	20.5517	23.2091	23.2419	23.1008	23.7445	23.0463	20.2396	23.7675	23.8931	23.9294	23.7605	24.0805	20.4021	23.7953	23.4621	20.4608	23.1821	22.6083	0.462732	0.559319	-0.262529	0.796581	-0.732	0.427486	-1.19473	0.290188		9.69703e+06	9.91993e+06	8995400	14054000	8662300		1.42803e+07	15578500	15976000	14211000	17740000		1.45577e+07	11556000
O70194	O70194	Eukaryotic translation initiation factor 3 subunit D	Eif3d	>sp|O70194|EIF3D_MOUSE Eukaryotic translation initiation factor 3 subunit D OS=Mus musculus GN=Eif3d PE=1 SV=2	1	22	22	22	28.4254	28.6691	28.9451	28.9223	29.1692	28.7852	29.1118	29.2576	29.3458	29.2111	29.4196	29.3465	28.5492	28.8924	28.8948	29.3843	29.3562	29.7012	0.462683	0.00228487	-0.0405994	0.81858	0.661216	0.00585369	0.198533	0.0830777	360490000	4.26833e+08	5.16817e+08	508720000	603690000	462610000	580130000	641830000	682280000	621460000	718090000	682630000	392790000	498290000	4.99103e+08
O88667	O88667	GTP-binding protein RAD	Rrad	>sp|O88667|RAD_MOUSE GTP-binding protein RAD OS=Mus musculus GN=Rrad PE=1 SV=1	1	4	4	4	23.3321	22.5638	24.0655	23.6047	23.2926	23.5466	23.518	23.5982	23.9117	23.9088	23.7008	24.54	24.5153	24.4969	25.3062	23.1591	22.8833	24.3385	0.462044	0.0962251	1.37192	0.00520444	0.0594205	0.890304	-0.402623	0.307409	1.05599e+07	6.19967e+06	1.75568e+07	12756000	10275000	12253000	12012500	12699000	1.57814e+07	15750000	13635000	24393000	23980000	2.36753e+07	41488500
Q9D1L0	Q9D1L0	Coiled-coil-helix-coiled-coil-helix domain-containing protein 2, mitochondrial	Chchd2	>sp|Q9D1L0|CHCH2_MOUSE Coiled-coil-helix-coiled-coil-helix domain-containing protein 2 OS=Mus musculus GN=Chchd2 PE=2 SV=1	1	4	4	4	25.9983	25.6214	26.1909	26.6836	26.3528	25.5387	27.1154	26.8496	26.7936	26.6803	26.1539	25.5642	26.6	26.3576	26.3189	27.2831	26.5071	26.8189	0.461854	0.145705	0.361204	0.219827	0.8054	0.0315471	0.343546	0.383976	6.70297e+07	5.16207e+07	76605000	107790000	85703000	48742000	1.45397e+08	1.20927e+08	116328000	107540000	74662000	49612000	1.01717e+08	8.59857e+07	8.37127e+07
P61208	P61208	ADP-ribosylation factor-like protein 4C	Arl4c	>sp|P61208|ARL4C_MOUSE ADP-ribosylation factor-like protein 4C OS=Mus musculus GN=Arl4c PE=2 SV=1	1	1	1	1	20.5517	20.6933	21.3154	20.824	21.7856	20.7853	20.2396	20.5767	21.0697	21.8584	23.4413	21.5381	20.4021	20.6538	21.0702	20.4608	20.7346	21.5729	0.461421	0.380859	-0.283851	0.385366	-0.0698194	0.849485	-0.53124	0.48244					3615100					3802200	11390000	3045200
Q80VW7	Q80VW7	AT-hook-containing transcription factor	Akna	>sp|Q80VW7|AKNA_MOUSE AT-hook-containing transcription factor OS=Mus musculus GN=Akna PE=2 SV=1	1	13	13	13	23.2156	22.5889	23.9718	23.8315	23.7625	24.564	23.4368	24.6406	23.8286	23.7835	23.6684	25.3424	23.3918	24.1391	23.7566	23.08	20.7346	24.1358	0.461002	0.282102	0.106798	0.810608	-1.0056	0.234346	-1.4666	0.105067	9.74103e+06	6308600	1.64527e+07	14928000	14231000	24802000	11355100	26156000	1.48983e+07	14439000	13332000	42542000	1.10063e+07	18476000	14172500
Q3URD3	Q3URD3	Sarcolemmal membrane-associated protein	Slmap	>sp|Q3URD3|SLMAP_MOUSE Sarcolemmal membrane-associated protein OS=Mus musculus GN=Slmap PE=1 SV=2	1	11	11	11	22.9462	23.4573	21.3154	22.6045	22.5735	23.028	22.8991	23.2778	23.3372	23.0424	22.8841	23.2499	22.7113	23.7808	21.0702	22.7296	22.6689	22.8818	0.460929	0.167044	-0.133402	0.849189	0.105988	0.816047	-0.354941	0.0261263	8081400	11517000		6377200	6241700	8552900	7822000	10169750	10597000	8638700	7741100	9974900	6.86717e+06	14412000
Q8QZY1	Q8QZY1	Eukaryotic translation initiation factor 3 subunit L	Eif3l	>sp|Q8QZY1|EIF3L_MOUSE Eukaryotic translation initiation factor 3 subunit L OS=Mus musculus GN=Eif3l PE=1 SV=1	1	34	34	34	28.8422	29.059	29.5746	29.3033	29.4296	29.1493	29.5486	29.5699	29.9053	29.5112	29.7324	29.8541	29.1893	29.2951	29.262	29.9066	29.6799	30.2172	0.460619	0.00485571	0.0225161	0.891667	0.708253	0.00703219	0.247634	0.127299	481240000	559300000	799530000	662460000	723070000	595390000	785270000	7.96947e+08	1005550000	765190000	891950000	970470000	612160000	658740000	6.43793e+08
P56960	P56960	Exosome component 10	Exosc10	>sp|P56960|EXOSX_MOUSE Exosome component 10 OS=Mus musculus GN=Exosc10 PE=1 SV=2	1	27	27	27	26.0363	26.5044	24.8734	26.4011	26.5069	26.7459	26.6444	26.6787	25.4702	26.8367	27.1833	27.0177	25.9375	26.1366	25.5448	26.6489	26.6621	25.2636	0.460478	0.244256	-0.305008	0.493022	0.0135527	0.979426	-0.446925	0.376615	6.88203e+07	9.51953e+07	3.07353e+07	88620000	95359000	112540000	1.04897e+08	1.07419e+08	4.64823e+07	119850000	152400000	135870000	6.42653e+07	73774000	4.89503e+07
P62751	P62751	60S ribosomal protein L23a	Rpl23a	>sp|P62751|RL23A_MOUSE 60S ribosomal protein L23a OS=Mus musculus GN=Rpl23a PE=1 SV=1	1	16	16	16	30.0108	29.798	30.554	31.8753	30.6433	31.7122	30.8711	30.4741	30.7583	32.001	31.0972	32.1547	30.3838	30.3051	30.4569	31.2233	30.374	31.2165	0.460451	0.330628	-0.383656	0.480082	0.172293	0.761452	-0.288157	0.544524	1081830000	9.33423e+08	1576400000	3939400000	1677100000	3518300000	1.96397e+09	1.49143e+09	1.81623e+09	4297900000	2297100000	4781200000	1401000000	1.32663e+09	1.47383e+09
Q8BXL7	Q8BXL7	ADP-ribosylation factor-related protein 1	Arfrp1	>sp|Q8BXL7|ARFRP_MOUSE ADP-ribosylation factor-related protein 1 OS=Mus musculus GN=Arfrp1 PE=2 SV=2	1	4	4	4	20.5517	22.7602	21.3154	21.6495	22.1213	21.4715	20.2396	21.9986	21.0697	22.6611	24.2474	22.415	21.454	22.1124	21.0702	21.2441	22.1246	21.5729	0.460309	0.489742	-0.099402	0.844989	0.00225378	0.99637	-0.458055	0.603826		7103850		3289600	4562200	2907900		4.19027e+06		6632400	19915000	5592400	2872750	4.53423e+06
P27659	P27659	60S ribosomal protein L3	Rpl3	>sp|P27659|RL3_MOUSE 60S ribosomal protein L3 OS=Mus musculus GN=Rpl3 PE=1 SV=3	1	30	30	30	31.0328	31.1045	30.8047	31.386	31.3145	30.7397	31.7525	31.948	31.3915	31.5433	31.5647	30.9408	31.0323	31.5583	30.8268	31.9709	31.7011	31.0196	0.459735	0.02619	0.0754176	0.731887	0.500153	0.0779206	0.0404173	0.888016	2196900000	2308800000	1.87563e+09	2806300000	2670600000	1793000000	3.61787e+09	4.14293e+09	2.81693e+09	3129500000	3176300000	2061100000	2.19603e+09	3.16233e+09	1.90457e+09
Q9D6Z1	Q9D6Z1	Nucleolar protein 56	Nop56	>sp|Q9D6Z1|NOP56_MOUSE Nucleolar protein 56 OS=Mus musculus GN=Nop56 PE=1 SV=2	1	37	37	37	29.3748	29.3769	29.8694	29.7132	29.6315	29.4439	29.9381	30.0904	30.1377	29.8963	29.9905	30.1123	29.4215	29.5977	29.3289	30.3026	30.2123	30.6912	0.459289	0.000552557	-0.1189	0.396298	0.833779	0.00101671	0.37449	0.012973	696150000	697160000	980810000	880140000	831700000	730270000	1.02863e+09	1.14317e+09	1181300000	999280000	1066700000	1160700000	7.19023e+08	8.12453e+08	674360000
Q9ESX5	Q9ESX5	H/ACA ribonucleoprotein complex subunit 4	Dkc1	>sp|Q9ESX5|DKC1_MOUSE H/ACA ribonucleoprotein complex subunit 4 OS=Mus musculus GN=Dkc1 PE=1 SV=4	1	21	21	21	28.2854	28.3383	28.0548	28.0753	28.3508	28.1711	28.6913	28.8529	28.5132	28.4808	28.7614	28.7311	28.206	28.3153	28.6176	29.021	28.9594	28.6357	0.459194	0.00018789	0.16703	0.180556	0.659413	0.000564325	0.200219	0.13108	3.27147e+08	3.39373e+08	278820000	282810000	342330000	302230000	433450000	484820000	383120000	374610000	455050000	445570000	3.09633e+08	3.34013e+08	4.11853e+08
Q3U5F4	Q3U5F4	YrdC domain-containing protein, mitochondrial	Yrdc	>sp|Q3U5F4|YRDC_MOUSE YrdC domain-containing protein, mitochondrial OS=Mus musculus GN=Yrdc PE=1 SV=1	1	7	7	7	22.9662	23.0556	23.9231	24.8367	24.243	24.699	24.0743	24.1288	23.1557	25.3858	24.5986	25.1309	23.5508	23.648	24.3	24.8488	24.9605	25.5342	0.458418	0.34701	-0.120999	0.816573	1.16059	0.0525737	0.702169	0.205457	8194400	8.71823e+06	15906000	29963000	19855000	27236000	1.76643e+07	18344000	9344300	43843000	25404000	36741000	1.22887e+07	1.31447e+07	20655000
Q8K2D3	Q8K2D3	Enhancer of mRNA-decapping protein 3	Edc3	>sp|Q8K2D3|EDC3_MOUSE Enhancer of mRNA-decapping protein 3 OS=Mus musculus GN=Edc3 PE=1 SV=1	1	8	8	8	23.9565	23.7983	24.4242	23.8276	24.3088	23.0437	24.3956	24.4536	24.4316	24.0304	24.3846	24.412	24.1364	24.2865	24.8748	24.1702	24.0759	24.5347	0.458086	0.0539167	0.539354	0.143201	0.367049	0.269379	-0.091037	0.512657	1.62793e+07	14588700	22512000	14888000	20782000	8646500	22070000	22976000	2.26277e+07	17135000	21902000	22322000	18441000	2.04623e+07	3.07653e+07
O35228	O35228	Interleukin-27 subunit beta	Ebi3	>sp|O35228|IL27B_MOUSE Interleukin-27 subunit beta OS=Mus musculus GN=Ebi3 PE=2 SV=1	1	2	2	2	20.5517	21.4275	21.3154	20.824	20.404	20.7853	21.5478	22.6447	22.1198	20.7458	20.4137	20.5838	20.9118	22.6285	21.0702	22.809	24.2508	22.9066	0.457955	0.2869	0.652163	0.176544	2.43748	0.000426926	1.97952	0.0155519		2820400					3065800	6.55733e+06	4557450				1972750	6.48427e+06
Q8VE22	Q8VE22	28S ribosomal protein S23, mitochondrial	Mrps23	>sp|Q8VE22|RT23_MOUSE 28S ribosomal protein S23, mitochondrial OS=Mus musculus GN=Mrps23 PE=1 SV=1	1	10	10	10	24.4275	24.6451	24.1258	25.9252	26.7948	23.1883	24.7032	24.6861	24.9568	25.0039	26.8391	25.6602	23.9956	23.7265	24.6989	24.6467	25.2897	24.5345	0.457094	0.484284	-0.710805	0.403478	-0.0274659	0.973296	-0.484559	0.381427	22564000	26237000	1.83063e+07	63719000	116420000	9558100	2.73153e+07	26993000	3.25653e+07	33645000	120050000	53027000	1.67257e+07	1.38803e+07	27233000
Q91YR5	Q91YR5	Methyltransferase-like protein 13	Mettl13	>sp|Q91YR5|MET13_MOUSE Methyltransferase-like protein 13 OS=Mus musculus GN=Mettl13 PE=1 SV=1	1	8	8	8	23.8787	23.7279	24.6947	23.9982	23.2364	20.7853	24.48	23.5882	23.7115	23.366	23.9691	23.941	23.7756	23.2841	24.5561	24.6573	24.0528	21.356	0.455777	0.447602	0.485095	0.584975	-0.0315277	0.976867	-0.487305	0.510565	1.54242e+07	1.38936e+07	2.71543e+07	16756000	9881900		2.33997e+07	12611000	1.37365e+07	10811000	16422000	16105000	1.43603e+07	10214600	24668000
Q6ZWV3;P86048	Q6ZWV3;P86048	60S ribosomal protein L10;60S ribosomal protein L10-like	Rpl10;Rpl10l	>sp|Q6ZWV3|RL10_MOUSE 60S ribosomal protein L10 OS=Mus musculus GN=Rpl10 PE=1 SV=3;>sp|P86048|RL10L_MOUSE 60S ribosomal protein L10-like OS=Mus musculus GN=Rpl10l PE=2 SV=1	2	16	16	16	29.4119	29.448	29.2296	29.7072	30.1137	29.3321	29.9983	29.957	29.9172	29.9448	30.2556	29.9043	29.3103	29.6927	29.2298	30.2776	29.5899	29.94	0.455756	0.00945683	-0.129476	0.565037	0.395419	0.133053	-0.0603369	0.702895	714270000	7.32383e+08	6.29493e+08	876500000	1161800000	675850000	1.07248e+09	1.04218e+09	1.01383e+09	1033400000	1281900000	1004800000	665720000	8.67727e+08	6.29593e+08
Q9CQN1	Q9CQN1	Heat shock protein 75 kDa, mitochondrial	Trap1	>sp|Q9CQN1|TRAP1_MOUSE Heat shock protein 75 kDa, mitochondrial OS=Mus musculus GN=Trap1 PE=1 SV=1	1	28	27	27	28.0749	28.1231	28.13	27.9523	27.8421	27.6518	28.6939	28.6001	28.5932	28.0983	28.3763	28.1443	28.1451	28.007	27.8211	28.82	28.5128	28.7828	0.455326	0.00536046	0.0287407	0.829134	0.742849	0.000699346	0.287523	0.122403	2.82737e+08	2.92337e+08	293740000	259710000	240600000	210880000	4.34237e+08	4.06907e+08	404960000	287360000	348430000	296670000	2.96837e+08	269750000	2.37138e+08
Q78YY6	Q78YY6	DnaJ homolog subfamily C member 15	Dnajc15	>sp|Q78YY6|DJC15_MOUSE DnaJ homolog subfamily C member 15 OS=Mus musculus GN=Dnajc15 PE=1 SV=1	1	1	1	1	20.5517	20.6933	21.3154	21.5454	21.2392	20.7853	20.2396	20.5767	21.0697	22.7297	22.3084	21.9347	20.4021	20.6538	21.0702	20.4608	20.7346	21.5729	0.454768	0.324172	-0.313002	0.284258	-0.0989705	0.768461	-0.553739	0.412247				3060600	2475300					6955300	5194000	4008600
Q3V1L4	Q3V1L4	Cytosolic purine 5-nucleotidase	Nt5c2	>sp|Q3V1L4|5NTC_MOUSE Cytosolic purine 5-nucleotidase OS=Mus musculus GN=Nt5c2 PE=1 SV=2	1	9	9	9	24.0791	24.5224	21.3154	23.3578	24.4769	23.5107	24.2521	23.9841	24.5688	22.6725	24.511	23.9998	24.1142	24.0556	21.0702	24.2698	23.9065	21.5729	0.454331	0.43886	-0.463759	0.647199	-0.293998	0.754096	-0.748329	0.315036	1.77227e+07	2.40973e+07		10750000	23349000	11952000	19980000	1.65933e+07	24885500	6685200	23908000	16775000	1.81587e+07	17436000
Q8R3Q6	Q8R3Q6	Coiled-coil domain-containing protein 58	Ccdc58	>sp|Q8R3Q6|CCD58_MOUSE Coiled-coil domain-containing protein 58 OS=Mus musculus GN=Ccdc58 PE=2 SV=1	1	6	6	6	22.7158	24.0771	24.6893	23.1502	23.1856	23.4205	23.3728	24.3192	24.3696	23.8322	25.2657	22.8035	22.7249	24.0388	24.3458	23.091	24.1969	24.0408	0.454059	0.344182	0.16339	0.770488	0.236486	0.640927	-0.217573	0.709783	6888900	1.76987e+07	27054000	9308900	9540200	11227000	10862100	2.09323e+07	21675500	14935000	40339000	7320200	6932100	1.72343e+07	21321500
Q9JIH2	Q9JIH2	Nuclear pore complex protein Nup50	Nup50	>sp|Q9JIH2|NUP50_MOUSE Nuclear pore complex protein Nup50 OS=Mus musculus GN=Nup50 PE=1 SV=3	1	13	13	13	25.5012	25.9389	26.2534	25.9232	26.2337	25.4969	26.0317	26.2567	26.2849	26.3973	26.8012	26.2994	25.3668	25.9336	26.1139	26.3355	26.0184	26.2395	0.454007	0.0243944	-0.0864395	0.738001	0.306596	0.186042	-0.147411	0.397918	47493000	6.43257e+07	7.99947e+07	63628000	78908000	47351000	6.85987e+07	8.01777e+07	8.17617e+07	88388000	116940000	82588000	43269000	6.40883e+07	72622000
Q9QXG2;Q9QZD5	Q9QXG2	Rab proteins geranylgeranyltransferase component A 1	Chm	>sp|Q9QXG2|RAE1_MOUSE Rab proteins geranylgeranyltransferase component A 1 OS=Mus musculus GN=Chm PE=2 SV=1	2	14	14	14	25.7464	25.3756	25.6353	25.7288	26.3106	25.0602	26.0187	25.8213	25.3834	26.083	26.6926	26.5799	25.7238	25.6793	25.6368	25.9478	25.9206	25.6448	0.453653	0.113662	0.0371657	0.886255	0.194908	0.474464	-0.258745	0.412657	5.62923e+07	43532000	52118000	55610000	83232000	34985000	6.79833e+07	5.92923e+07	4.37687e+07	71084000	108460000	100310000	5.54163e+07	5.37343e+07	5.21747e+07
Q9JIG8	Q9JIG8	PRA1 family protein 2	Praf2	>sp|Q9JIG8|PRAF2_MOUSE PRA1 family protein 2 OS=Mus musculus GN=Praf2 PE=2 SV=1	1	6	6	6	24.2239	24.7366	24.4267	24.4775	24.9826	21.8089	24.2091	24.1674	25.1819	24.7456	24.475	24.5892	24.0438	24.587	24.8675	23.796	24.017	24.9365	0.451978	0.384334	0.390052	0.599599	0.14047	0.852566	-0.311508	0.363463	1.95943e+07	27955000	2.25513e+07	23359000	33152000	3673900	1.93937e+07	1.88413e+07	3.80627e+07	28129000	23319000	25239000	1.72943e+07	2.52007e+07	30610000
P84099	P84099	60S ribosomal protein L19	Rpl19	>sp|P84099|RL19_MOUSE 60S ribosomal protein L19 OS=Mus musculus GN=Rpl19 PE=1 SV=1	1	12	12	12	29.6394	28.9785	29.8203	31.2236	30.4266	31.0235	30.6538	30.5604	30.351	31.0087	30.4874	30.7615	29.8314	30.1663	29.9678	31.0795	30.0253	30.7163	0.451803	0.24371	-0.196846	0.716155	0.421701	0.471557	-0.0301026	0.905508	8.36297e+08	5.28943e+08	947980000	2507500000	1443200000	2182800000	1.68933e+09	1583400000	1369500000	2160500000	1505300000	1820300000	9.55287e+08	1.20493e+09	1.05005e+09
Q7M6Y3;Q61548	Q7M6Y3	Phosphatidylinositol-binding clathrin assembly protein	Picalm	>sp|Q7M6Y3|PICAL_MOUSE Phosphatidylinositol-binding clathrin assembly protein OS=Mus musculus GN=Picalm PE=1 SV=1	2	25	25	25	27.7345	27.8322	27.8681	27.4597	27.6323	27.4372	28.5649	28.5529	27.7211	27.4993	28.2694	28.0555	28.0336	28.0027	27.8542	28.3196	28.2384	28.4326	0.449836	0.0425305	0.302824	0.0345433	0.669554	0.000679153	0.219718	0.432484	2.23313e+08	2.38967e+08	244980000	184590000	208040000	181730000	3.97093e+08	3.93793e+08	2.21253e+08	189720000	323540000	278970000	2.74767e+08	2.68933e+08	2.42633e+08
Q9JIF0;Q6PAK3	Q9JIF0	Protein arginine N-methyltransferase 1	Prmt1	>sp|Q9JIF0|ANM1_MOUSE Protein arginine N-methyltransferase 1 OS=Mus musculus GN=Prmt1 PE=1 SV=1	2	22	22	22	28.2912	28.583	28.8394	29.3058	29.1432	29.07	29.1754	29.1263	28.9711	29.4728	29.4055	29.776	28.5642	28.7634	27.9901	29.4858	29.419	29.2883	0.449053	0.0441036	-0.432859	0.157178	0.525608	0.056505	0.076555	0.678496	3.28477e+08	4.02117e+08	4.80323e+08	663620000	592910000	563560000	6.06257e+08	586000000	5.26213e+08	745060000	711100000	919330000	3.96913e+08	4.55677e+08	2.66597e+08
Q9CZB0	Q9CZB0	Succinate dehydrogenase cytochrome b560 subunit, mitochondrial	Sdhc	>sp|Q9CZB0|C560_MOUSE Succinate dehydrogenase cytochrome b560 subunit, mitochondrial OS=Mus musculus GN=Sdhc PE=2 SV=1	1	4	4	4	20.5517	23.8479	21.3154	23.4046	25.7678	21.9278	20.2396	23.5609	24.1916	24.4709	24.9625	22.0728	23.4764	24.1923	24.1247	20.4608	22.8448	21.5729	0.447204	0.683949	1.1286	0.360172	-1.17639	0.370262	-1.62359	0.202871		15099000		11104000	57133000	3989500		12374900	1.91607e+07	23253000	32693000	4411500	11671000	19169000	18292100
Q9JHS4	Q9JHS4	ATP-dependent Clp protease ATP-binding subunit clpX-like, mitochondrial	Clpx	>sp|Q9JHS4|CLPX_MOUSE ATP-dependent Clp protease ATP-binding subunit clpX-like, mitochondrial OS=Mus musculus GN=Clpx PE=1 SV=2	1	12	12	12	24.6713	24.0268	24.7182	24.8279	24.3873	24.5714	25.4483	24.6719	25.1029	24.8875	24.995	24.7791	24.9491	23.8554	24.5366	25.7516	24.7022	25.1319	0.446949	0.0208077	-0.086793	0.758257	0.66139	0.0406933	0.214441	0.434072	2.67187e+07	17092000	2.76013e+07	29781000	21944000	24931000	4.57833e+07	2.67287e+07	3.60363e+07	31037000	33438000	28791000	32392000	15177400	24336000
Q9D8V0	Q9D8V0	Minor histocompatibility antigen H13	Hm13	>sp|Q9D8V0|HM13_MOUSE Minor histocompatibility antigen H13 OS=Mus musculus GN=Hm13 PE=1 SV=1	1	10	10	10	26.8497	27.1296	27.0408	27.3834	27.0587	26.1705	27.0712	27.3557	27.604	27.2539	27.1957	27.8221	27.1461	27.3732	27.6829	26.7172	26.9366	27.3914	0.444981	0.0541262	0.461942	0.127915	0.0762559	0.792854	-0.368725	0.125198	120940000	146835000	1.38071e+08	175070000	139790000	75525000	1.41003e+08	1.71743e+08	2.03997e+08	160050000	153720000	237290000	148520000	1.73843e+08	2.15463e+08
O70579	O70579	Peroxisomal membrane protein PMP34	Slc25a17	>sp|O70579|PM34_MOUSE Peroxisomal membrane protein PMP34 OS=Mus musculus GN=Slc25a17 PE=2 SV=1	1	6	6	6	21.2451	20.6933	21.3154	23.1594	22.8779	22.5649	21.258	20.5767	21.0697	23.064	25.2586	23.2954	21.1619	20.6538	21.0702	21.4715	20.7346	21.5729	0.444425	0.606771	-1.014	0.144084	-0.716315	0.294495	-1.16074	0.316736	2.48543e+06			9368300	7707700	6204500	2507750			8768900	40142000	10295000	2346250
Q6PCM2;Q8BND4	Q6PCM2	Integrator complex subunit 6	Ints6	>sp|Q6PCM2|INT6_MOUSE Integrator complex subunit 6 OS=Mus musculus GN=Ints6 PE=2 SV=1	2	13	13	13	24.5919	24.8402	21.3154	24.4382	24.4713	24.7836	24.3742	24.9435	24.3844	24.5358	24.1957	24.6715	24.4438	24.4161	24.3445	24.8226	24.4865	24.3524	0.444083	0.450778	0.328021	0.698807	0.480432	0.575605	0.0363498	0.84753	2.52873e+07	3.00357e+07		22731000	23259000	28881000	2.17447e+07	32266000	21899000	24323000	19215000	26721000	2.28193e+07	2.23867e+07	21301500
O08663	O08663	Methionine aminopeptidase 2	Metap2	>sp|O08663|MAP2_MOUSE Methionine aminopeptidase 2 OS=Mus musculus GN=Metap2 PE=1 SV=1	1	19	19	19	28.7117	29.3058	27.628	29.474	29.7199	29.6049	29.5007	29.8352	28.5377	29.7546	29.6628	29.8175	29.1401	29.5336	28.2241	29.8758	30.0675	27.6746	0.444022	0.271335	-0.108114	0.846175	0.131914	0.853871	-0.312108	0.609212	4.39637e+08	6.63633e+08	207430000	745700000	884250000	816520000	7.59633e+08	9.57817e+08	3.89683e+08	905810000	849920000	946170000	5.91637e+08	7.77137e+08	3.13553e+08
Q3TIV5	Q3TIV5	Zinc finger CCCH domain-containing protein 15	Zc3h15	>sp|Q3TIV5|ZC3HF_MOUSE Zinc finger CCCH domain-containing protein 15 OS=Mus musculus GN=Zc3h15 PE=1 SV=2	1	17	17	17	26.8036	26.9891	26.7912	27.0191	26.6679	26.4852	27.3758	27.5036	27.0912	27.4046	27.0099	27.0346	27.0453	27.2397	27.2332	27.4569	27.3829	26.9616	0.443942	0.00412058	0.380082	0.0198916	0.47447	0.0190659	0.0305278	0.857327	1.17133e+08	1.33203e+08	1.16133e+08	136010000	106620000	93938000	174150000	190290000	1.42977e+08	177670000	135140000	137480000	1.38503e+08	158480000	1.57767e+08
P51163	P51163	Uroporphyrinogen-III synthase	Uros	>sp|P51163|HEM4_MOUSE Uroporphyrinogen-III synthase OS=Mus musculus GN=Uros PE=2 SV=1	1	5	5	5	20.5517	20.6933	21.3154	20.824	24.3163	20.7853	20.2396	20.5767	21.0697	23.9805	23.3723	21.91	20.4021	20.6538	21.0702	20.4608	20.7346	21.5729	0.443804	0.616521	-0.705635	0.445467	-0.491604	0.598234	-0.935408	0.352534					20890000					16552000	10858000	3940700
P63276	P63276	40S ribosomal protein S17	Rps17	>sp|P63276|RS17_MOUSE 40S ribosomal protein S17 OS=Mus musculus GN=Rps17 PE=1 SV=2	1	11	11	11	29.937	30.2121	29.7091	30.6811	29.897	30.1601	30.6857	30.8565	29.8897	30.4442	30.5337	30.8396	30.1195	30.5522	29.6508	31.0902	30.7666	30.1749	0.442149	0.0529184	0.00809282	0.976463	0.577827	0.0679711	0.135678	0.639236	1.02787e+09	1.24378e+09	8.77693e+08	1721600000	999790000	1199800000	1727100000	1944200000	9.94697e+08	1460900000	1554400000	1921500000	1.16647e+09	1574500000	8.42907e+08
O35130	O35130	Ribosomal RNA small subunit methyltransferase NEP1	Emg1	>sp|O35130|NEP1_MOUSE Ribosomal RNA small subunit methyltransferase NEP1 OS=Mus musculus GN=Emg1 PE=2 SV=1	1	10	10	10	24.7894	24.601	24.5453	26.3513	26.7402	25.9377	25.2907	25.1463	25.4414	26.6363	26.3961	26.7031	24.6064	24.4307	24.4476	25.3862	25.3902	25.8042	0.441501	0.390373	-0.999251	0.128174	0.0326964	0.957004	-0.408805	0.382107	2.89963e+07	2.54463e+07	2.44837e+07	85610000	112100000	64273000	4.10447e+07	3.71357e+07	4.55637e+07	104310000	88312000	109250000	25542000	2.26137e+07	2.28803e+07
Q3UHX9	Q3UHX9	Uncharacterized protein C9orf114 homolog	D2Wsu81e	>sp|Q3UHX9|CI114_MOUSE Putative methyltransferase C9orf114 homolog OS=Mus musculus GN=D2Wsu81e PE=2 SV=1	1	3	3	3	22.459	22.5377	22.8771	22.2977	22.1877	22.1931	23.1664	23.1618	23.3991	21.8744	22.4933	23.1014	22.2666	22.4959	22.2505	23.4313	23.1351	23.1424	0.440681	0.117386	-0.087727	0.611916	0.810853	0.00199613	0.370172	0.322928	5765600	6088850	7703650	5155400	4777000	4794900	9414200	9.38433e+06	11062000	3844600	5904000	8999200	5045500	5914700	4989700
P46664	P46664	Adenylosuccinate synthetase isozyme 2	Adss	>sp|P46664|PURA2_MOUSE Adenylosuccinate synthetase isozyme 2 OS=Mus musculus GN=Adss PE=1 SV=2	1	20	20	18	27.5178	27.9968	27.2383	28.0421	28.0034	27.1015	28.3607	28.1007	27.6446	28.3896	28.3886	27.6557	27.7561	27.7422	26.9719	28.4351	28.1204	27.9404	0.44001	0.0796318	-0.159909	0.614558	0.515287	0.0968412	0.0752772	0.756785	192170000	2.67843e+08	1.58321e+08	276390000	269070000	144000000	3.44693e+08	287850000	209830000	351660000	351410000	211440000	226690000	2.24503e+08	1.31631e+08
Q9WVR4	Q9WVR4	Fragile X mental retardation syndrome-related protein 2	Fxr2	>sp|Q9WVR4|FXR2_MOUSE Fragile X mental retardation syndrome-related protein 2 OS=Mus musculus GN=Fxr2 PE=1 SV=1	1	9	7	7	24.2362	23.8725	24.127	24.1218	24.4694	24.1625	24.6974	24.8513	24.695	24.472	24.2196	24.6924	24.2486	24.8186	24.7932	25.0738	25.1145	25.1596	0.4397	0.00453587	0.455224	0.0300368	0.951104	8.03917e-05	0.511404	0.00679803	19761000	15358000	1.83213e+07	18255000	23228000	18778000	2.72047e+07	3.02673e+07	27160000	23271000	19535000	27111000	19932000	2.95893e+07	29073300
O54931	O54931	A-kinase anchor protein 2	Akap2	>sp|O54931|AKAP2_MOUSE A-kinase anchor protein 2 OS=Mus musculus GN=Akap2 PE=1 SV=3	1	6	6	6	23.2353	22.5782	22.1126	20.824	22.834	23.0244	23.3589	22.6908	21.9861	23.2337	22.8088	23.1673	23.5811	24.2158	23.9964	23.0337	22.8454	22.12	0.439521	0.313434	1.49633	0.0275487	0.231636	0.689585	-0.207885	0.574181	9.87487e+06	6.26223e+06	4534700		7476700	8531500	1.07581e+07	6.77013e+06	4154150	9864000	7347400	9420200	1.25492e+07	1.94843e+07	16735000
P30412	P30412	Peptidyl-prolyl cis-trans isomerase C	Ppic	>sp|P30412|PPIC_MOUSE Peptidyl-prolyl cis-trans isomerase C OS=Mus musculus GN=Ppic PE=1 SV=1	1	2	2	2	20.5517	20.6933	21.3154	20.824	21.6189	20.7853	21.7508	21.2607	21.0697	20.7458	23.0127	20.5838	20.4021	20.6538	21.0702	22.6821	22.1597	21.5729	0.439149	0.297679	-0.256067	0.386158	1.17346	0.00839951	0.734312	0.239231					3220600		3529000	2512500			8462500
Q9QX47	Q9QX47	Protein SON	Son	>sp|Q9QX47|SON_MOUSE Protein SON OS=Mus musculus GN=Son PE=1 SV=2	1	35	35	35	26.9696	26.3702	25.6237	26.655	26.7823	26.7169	27.2677	27.2743	26.5537	26.6454	26.8196	27.1914	26.8237	26.2089	26.5267	27.4322	26.2102	27.6263	0.439055	0.0936014	0.000144689	0.99964	0.569923	0.20531	0.130868	0.719111	1.31423e+08	86741000	51702000	105670000	115420000	110300000	161580000	1.62323e+08	9.85063e+07	104970000	118440000	153260000	1.18777e+08	7.75653e+07	9.66803e+07
Q3U1G5	Q3U1G5	Interferon-stimulated 20 kDa exonuclease-like 2	Isg20l2	>sp|Q3U1G5|I20L2_MOUSE Interferon-stimulated 20 kDa exonuclease-like 2 OS=Mus musculus GN=Isg20l2 PE=2 SV=2	1	7	7	7	23.9176	23.7811	22.6244	24.5551	26.2545	24.3081	24.4228	24.4408	22.7657	25.142	25.3544	25.9482	23.8741	23.1597	22.0605	24.6621	24.4062	21.5729	0.43886	0.522428	-1.20872	0.170264	-0.693106	0.494732	-1.13197	0.259994	15846000	1.44153e+07	6465600	24650000	80057000	20772000	2.24903e+07	2.27727e+07	7131250	37025000	42898000	64744000	15375000	9370400	4373850
Q3U186	Q3U186	Probable arginine--tRNA ligase, mitochondrial	Rars2	>sp|Q3U186|SYRM_MOUSE Probable arginine--tRNA ligase, mitochondrial OS=Mus musculus GN=Rars2 PE=1 SV=1	1	7	7	7	23.0116	23.5705	21.3154	20.824	22.9191	22.7418	23.3843	23.3251	21.0697	23.106	23.0898	23.0383	23.3652	22.99	21.0702	23.3284	23.5894	21.5729	0.438456	0.45687	0.0780061	0.924473	0.433124	0.589017	-0.00533192	0.993852	8456100	1.24577e+07			7931300	7014100	1.09491e+07	1.05085e+07		9028400	8927300	8614500	10804700	8330400
Q3THS6;Q91X83	Q3THS6	S-adenosylmethionine synthase isoform type-2	Mat2a	>sp|Q3THS6|METK2_MOUSE S-adenosylmethionine synthase isoform type-2 OS=Mus musculus GN=Mat2a PE=2 SV=2	2	22	22	22	28.5161	28.6269	29.0433	28.5521	28.1376	28.3832	29.2163	29.3096	29.3695	28.6026	28.4634	28.9268	28.8979	28.8875	28.8738	29.6057	29.437	29.6115	0.438165	0.0513221	0.343173	0.0966613	1.00818	0.000891289	0.570018	0.0430755	3.83873e+08	414530000	553240000	393590000	295300000	350110000	623710000	665400000	693580000	407610000	370120000	510300000	500190000	496590000	491890000
P25444	P25444	40S ribosomal protein S2	Rps2	>sp|P25444|RS2_MOUSE 40S ribosomal protein S2 OS=Mus musculus GN=Rps2 PE=2 SV=3	1	20	20	20	30.7865	31.0594	30.7571	31.5785	31.3103	31.147	31.3874	31.7255	31.2792	31.8037	31.414	31.6537	30.9906	31.4894	30.3096	31.7104	31.7881	31.5636	0.437422	0.0178514	-0.17664	0.564398	0.580921	0.0194397	0.143499	0.31853	1852100000	2237800000	1814700000	3206900000	2662800000	2377900000	2808900000	3550900000	2.60597e+09	3748700000	2861200000	3378300000	2.13347e+09	3014800000	1.33072e+09
Q9QZ23	Q9QZ23	NFU1 iron-sulfur cluster scaffold homolog, mitochondrial	Nfu1	>sp|Q9QZ23|NFU1_MOUSE NFU1 iron-sulfur cluster scaffold homolog, mitochondrial OS=Mus musculus GN=Nfu1 PE=1 SV=2	1	3	3	3	24.2676	24.284	24.0433	23.768	24.5847	23.4515	24.497	24.614	24.0946	24.3828	24.9352	24.4963	24.3608	24.4512	24.2307	24.545	24.6851	25.756	0.436787	0.0542719	0.281051	0.291226	0.928862	0.0322757	0.492075	0.144704	20197000	2.04273e+07	17288000	14285000	25162000	11471000	23677000	2.56767e+07	1.79143e+07	21875000	32081000	23666000	2.15447e+07	2.29367e+07	19687000
Q8BP47	Q8BP47	Asparagine--tRNA ligase, cytoplasmic	Nars	>sp|Q8BP47|SYNC_MOUSE Asparagine--tRNA ligase, cytoplasmic OS=Mus musculus GN=Nars PE=1 SV=2	1	24	24	24	28.8219	29.0756	28.083	28.9699	28.9556	28.7711	29.0339	29.3718	28.4512	29.2403	29.6553	29.5449	28.7129	29.0286	27.8982	29.101	29.4428	28.1612	0.436743	0.086689	-0.232924	0.47326	0.122174	0.722005	-0.314569	0.412484	4.74513e+08	565750000	2.84333e+08	525770000	520590000	458090000	5.49647e+08	6.94697e+08	3.67003e+08	634170000	845520000	783250000	4.39993e+08	5.47637e+08	2.50139e+08
Q8R349	Q8R349	Cell division cycle protein 16 homolog	Cdc16	>sp|Q8R349|CDC16_MOUSE Cell division cycle protein 16 homolog OS=Mus musculus GN=Cdc16 PE=2 SV=1	1	9	9	9	23.265	22.1518	21.3154	23.0199	23.1618	22.8379	22.9119	22.9856	23.6129	22.5121	23.3649	22.9841	23.0358	22.9395	23.3913	22.7645	22.7713	22.9231	0.436618	0.234319	0.496889	0.315009	0.194338	0.67983	-0.24228	0.329455	10080000	4659800		8505000	9384300	7496900	7891600	8305100	12829000	5981500	10803000	8296900	8599600	8043900	11002000
Q9D0F4	Q9D0F4	NF-kappa-B-activating protein	Nkap	>sp|Q9D0F4|NKAP_MOUSE NF-kappa-B-activating protein OS=Mus musculus GN=Nkap PE=2 SV=1	1	1	1	1	20.5517	20.6933	21.3154	20.824	20.404	20.7853	20.2396	20.5767	21.0697	21.9312	21.8687	21.5059	20.4021	20.6538	21.0702	20.4608	20.7346	21.5729	0.436359	0.19012	-0.0535836	0.819418	0.160448	0.594502	-0.275911	0.574522										3999000	3829500	2977900
P11983	P11983	T-complex protein 1 subunit alpha	Tcp1	>sp|P11983|TCPA_MOUSE T-complex protein 1 subunit alpha OS=Mus musculus GN=Tcp1 PE=1 SV=3	1	36	36	36	30.9682	31.2003	30.7595	31.1026	30.8397	30.7045	31.48	31.5203	31.0993	31.3006	31.3778	31.4007	31.0906	31.1856	31.0325	31.7719	31.4754	31.5817	0.433983	0.00156616	0.17377	0.193468	0.680545	0.00121921	0.246562	0.0536941	2100600000	2467300000	1.81777e+09	2305700000	1921700000	1749700000	2995200000	3.07997e+09	2300500000	2644900000	2790400000	2834900000	2.28673e+09	2.44223e+09	2.19637e+09
Q9CXI5	Q9CXI5	Mesencephalic astrocyte-derived neurotrophic factor	Manf	>sp|Q9CXI5|MANF_MOUSE Mesencephalic astrocyte-derived neurotrophic factor OS=Mus musculus GN=Manf PE=1 SV=1	1	14	14	14	28.1804	28.7397	27.7462	28.7956	28.1508	28.4147	28.6071	28.9467	27.8054	29.0483	29.1292	29.0894	28.7219	29.016	27.7874	28.5785	28.9261	27.6915	0.433125	0.13129	0.170538	0.630452	0.0607909	0.862277	-0.372334	0.369171	3.04183e+08	4.48257e+08	2.25133e+08	465940000	298020000	357830000	4.08893e+08	517390000	234570000	555150000	587160000	571200000	4.42753e+08	5.42847e+08	231659000
Q9CR16	Q9CR16	Peptidyl-prolyl cis-trans isomerase D	Ppid	>sp|Q9CR16|PPID_MOUSE Peptidyl-prolyl cis-trans isomerase D OS=Mus musculus GN=Ppid PE=1 SV=3	1	23	23	23	28.2084	28.3933	28.6777	29.0498	28.7298	28.9936	28.9819	29.0122	28.886	29.38	29.2073	29.1783	28.3032	28.4498	28.3274	29.3666	28.8794	28.9645	0.43219	0.0181931	-0.315278	0.157134	0.394764	0.115807	-0.0374258	0.805107	3.10157e+08	3.52553e+08	4.29383e+08	555720000	445170000	534490000	530160000	5.41427e+08	4.96097e+08	698640000	619850000	607480000	3.31213e+08	3.66647e+08	3.36827e+08
Q91V83	Q91V83	TELO2-interacting protein 1 homolog	Tti1	>sp|Q91V83|TTI1_MOUSE TELO2-interacting protein 1 homolog OS=Mus musculus GN=Tti1 PE=1 SV=2	1	4	4	4	23.3705	23.7352	21.3154	20.824	23.7057	23.3735	23.804	24.0101	21.0697	23.3397	23.07	23.6203	23.6983	23.2145	21.0702	23.6836	22.7528	24.1765	0.431592	0.544207	-0.0597506	0.95102	0.816933	0.353543	0.38534	0.59764	10844750	1.39639e+07			13681000	10867000	1.46463e+07	16894700		10616000	8805500	12895000	13611000	9733000
P63038	P63038	60 kDa heat shock protein, mitochondrial	Hspd1	>sp|P63038|CH60_MOUSE 60 kDa heat shock protein, mitochondrial OS=Mus musculus GN=Hspd1 PE=1 SV=1	1	57	57	57	32.8374	32.5077	31.6535	32.0897	31.8187	31.5917	33.3773	33.0047	32.2821	32.0537	32.2664	32.1031	32.6276	32.4515	31.7189	33.7393	33.1477	32.9989	0.431456	0.182928	0.182905	0.616853	1.2122	0.00827823	0.780746	0.0652273	7.67417e+09	6.10637e+09	3.37783e+09	4570400000	3787800000	3236200000	11157700000	8.61787e+09	5.22257e+09	4457700000	5166000000	4613100000	6.63567e+09	5.87307e+09	3.53463e+09
Q8JZQ9	Q8JZQ9	Eukaryotic translation initiation factor 3 subunit B	Eif3b	>sp|Q8JZQ9|EIF3B_MOUSE Eukaryotic translation initiation factor 3 subunit B OS=Mus musculus GN=Eif3b PE=1 SV=1	1	48	48	48	29.5337	29.8926	29.5795	29.5485	29.3632	29.2924	30.2726	30.5054	29.7915	29.3015	29.9904	29.9364	29.6656	30.1542	29.5393	30.6399	30.7199	30.2841	0.431308	0.0460618	0.251371	0.194319	1.01299	0.000293674	0.581679	0.0624031	7.77183e+08	996680000	8.02277e+08	785230000	690580000	657480000	1.29707e+09	1.52423e+09	9.29267e+08	661640000	1066600000	1027400000	8.51577e+08	1194900000	7.80197e+08
Q9CWX9	Q9CWX9	Probable ATP-dependent RNA helicase DDX47	Ddx47	>sp|Q9CWX9|DDX47_MOUSE Probable ATP-dependent RNA helicase DDX47 OS=Mus musculus GN=Ddx47 PE=2 SV=2	1	17	17	17	26.5464	26.8215	26.7852	25.8572	26.2294	26.7274	27.0187	26.8574	26.7376	26.8591	26.9265	27.1524	26.6736	26.4931	26.7635	27.2108	27.1421	26.7557	0.430769	0.0269102	0.148899	0.543817	0.541699	0.0632919	0.11093	0.410453	9.80053e+07	1.18601e+08	1.15648e+08	60784000	78676000	111110000	1.35967e+08	121590000	1.11897e+08	121730000	127550000	149170000	1.07042e+08	9.44557e+07	113925000
Q8C5K5	Q8C5K5	Uncharacterized protein CXorf38 homolog		>sp|Q8C5K5|CX038_MOUSE Uncharacterized protein CXorf38 homolog OS=Mus musculus PE=2 SV=1	1	2	2	2	20.5517	21.6466	21.3154	23.8482	20.404	23.1552	20.2396	22.1224	21.7687	22.6713	22.6497	24.0449	20.4021	21.9492	21.0702	20.4608	21.7974	21.5729	0.429262	0.587971	-0.679706	0.468244	-0.543203	0.556199	-0.972465	0.261426		3283100		15102000		9341600		4565700	3573100	6679600	6580200	17308000		4049200
Q3UFB2	Q3UFB2	Box C/D snoRNA protein 1	Znhit6	>sp|Q3UFB2|BCD1_MOUSE Box C/D snoRNA protein 1 OS=Mus musculus GN=Znhit6 PE=1 SV=2	1	3	3	3	21.6409	22.3993	21.3154	20.824	20.404	20.7853	22.2277	22.6643	21.0697	20.7458	22.6505	20.5838	21.8058	22.3349	21.0702	23.3839	22.6282	21.5729	0.428802	0.403289	0.508793	0.335895	1.30017	0.0502201	0.87137	0.235415	3.27007e+06	5531900					4911400	6647200			6583700		3666000	5290400
Q9QY36	Q9QY36	N-alpha-acetyltransferase 10	Naa10	>sp|Q9QY36|NAA10_MOUSE N-alpha-acetyltransferase 10 OS=Mus musculus GN=Naa10 PE=1 SV=1	1	10	10	6	26.3364	26.3705	24.8046	25.5647	25.691	25.7222	26.8384	27.0294	24.9534	26.3546	26.6041	25.2776	26.2368	26.8711	24.7092	27.1634	27.0781	25.6201	0.428033	0.334473	0.190828	0.735704	0.872335	0.109251	0.444302	0.489209	8.47337e+07	86757000	2.93037e+07	49629000	54171000	55353000	1.19993e+08	1.36977e+08	3.24877e+07	85810000	102010000	40675000	7.90807e+07	1.22747e+08	27429500
[truncated: 4,038 more rows]
[truncated: 45 more columns]

## Sheet: Column headers
Column header_1	Column header_2
[truncated: 347 more rows]
